# Supplementary material for: 8-Hy­droxy-5,7-dimethyl­quinolin-1-ium chloride dihydrate
Source: Acta Crystallogr Sect E Struct Rep Online. 2012 Dec 8;69(Pt 1):o44. doi: 10.1107/S1600536812049495 (PMC3588230; doi:10.1107/S1600536812049495)
Supplement: Supplementary file 1 [file e-69-00o44-sup1.cif]

##############################################################################
#                                                                            #
# This CIF contains the data in a paper accepted for publication in          #
# Acta Crystallographica Section E. It conforms to the requirements of       #
# Notes for Authors for Acta Crystallographica Section E, and has been       #
# peer reviewed under the auspices of the IUCr Commission on Journals.       #
#                                                                            #
# Full details of the Crystallographic Information File format               #
# are given in the paper "The Crystallographic Information File (CIF):       #
# a New Standard Archive File for Crystallography" by S. R. Hall, F. H.      #
# Allen and I. D. Brown [Acta Cryst. (1991), A47, 655-685].                  #
#                                                                            #
# The current version of the core CIF dictionary is obtainable from          #
# ftp://ftp.iucr.org/pub/cif_core.dic.                                       #
#                                                                            #
# Software is freely available for graphical display of the structure(s)     #
# in this CIF. For information consult the CIF software page                 #
# http://www.iucr.org/resources/cif/software.                                #
#                                                                            #
# This file may be used for bona fide research purposes within the           #
# scientific community so long as proper attribution is given to the journal # 
# article from which it was obtained.                                        #
#                                                                            #
##############################################################################
data_global
_audit_creation_method     'form.cif (version 2.0)'
_journal_data_validation_number     ?
_journal_date_recd_electronic     2012-11-27
_journal_date_accepted     2012-12-03
_journal_name_full     'Acta Crystallographica, Section E'
_journal_year     2013
_journal_volume     69
_journal_issue      1
_journal_page_first     o44
_journal_page_last     o44
_journal_paper_category     QO
_journal_paper_doi     10.1107/S1600536812049495
_journal_coeditor_code     IS5226
_publ_contact_author_name     'Ibrahim Abdul Razak'
_publ_contact_author_address
;
      School of Physics
      Universiti Sains Malaysia
      11800 USM, Penang
      MALAYSIA
;
_publ_contact_author_email     'arazaki@usm.my'
_publ_contact_author_fax     '604 6579150'
_publ_contact_author_phone     '604 6533438'
_publ_section_title
;
8-Hydroxy-5,7-dimethylquinolin-1-ium chloride dihydrate
;
loop_
    _publ_author_name
    _publ_author_footnote
    _publ_author_address
    'Kaliyaperumal Thanigaimani' ?
;
School of Physics
Universiti Sains Malaysia
11800 USM, Penang
Malaysia
;
    'Nuridayanti Che Khalib' ?
;
School of Physics
Universiti Sains Malaysia
11800 USM, Penang
Malaysia
;
    'Suhana Arshad' ?
;
School of Physics
Universiti Sains Malaysia
11800 USM, Penang
Malaysia
;
    'Ibrahim Abdul Razak'
;
Thomson Reuters ResearcherID: A-5599-2009.
;
;
School of Physics
Universiti Sains Malaysia
11800 USM, Penang
Malaysia
;
data_I
_audit_creation_method     SHELXL-97
_chemical_name_systematic
;
8-Hydroxy-5,7-dimethylquinolin-1-ium chloride dihydrate
;
_chemical_name_common     ?
_chemical_formula_moiety     'C11 H12 N O +, Cl -, 2(H2 O)'
_chemical_formula_sum     'C11 H16 Cl N O3'
_chemical_formula_iupac     'C11 H12 N O +, Cl -, 2H2 O'
_chemical_formula_weight     245.70
_chemical_melting_point     ?
_symmetry_cell_setting     triclinic
_symmetry_space_group_name_H-M     'P -1'
_symmetry_space_group_name_Hall     '-P 1'
loop_
    _symmetry_equiv_pos_as_xyz
    'x, y, z'
    '-x, -y, -z'
_cell_length_a     6.7990(5)
_cell_length_b     9.2215(6)
_cell_length_c     10.2123(7)
_cell_angle_alpha     103.8200(10)
_cell_angle_beta     95.6290(10)
_cell_angle_gamma     105.5170(10)
_cell_volume     590.04(7)
_cell_formula_units_Z     2
_cell_measurement_reflns_used     6250
_cell_measurement_theta_min     2.70
_cell_measurement_theta_max     30.07
_cell_measurement_temperature     100.0(10)
_exptl_crystal_description     'block'
_exptl_crystal_colour     'yellow'
_exptl_crystal_size_max     0.38
_exptl_crystal_size_mid     0.20
_exptl_crystal_size_min     0.14
_exptl_crystal_density_diffrn     1.383
_exptl_crystal_density_meas     ?
_exptl_crystal_density_method     'not measured'
_exptl_crystal_F_000     260
_exptl_absorpt_coefficient_mu     0.316
_exptl_absorpt_correction_type     multi-scan
_exptl_absorpt_process_details     '(<i>SADABS</i>; Bruker, 2009)'
_exptl_absorpt_correction_T_min     0.8886
_exptl_absorpt_correction_T_max     0.9577
_exptl_special_details
;
The crystal was placed in the cold stream of an Oxford Cryosystems Cobra
open-flow nitrogen cryostat (Cosier & Glazer, 1986) operating at 100.0 (1) K.
;
_diffrn_ambient_temperature     100.0(10)
_diffrn_radiation_type     MoK\a
_diffrn_radiation_wavelength     0.71073
_diffrn_radiation_source     'fine-focus sealed tube'
_diffrn_radiation_monochromator     graphite
_diffrn_measurement_device_type
;
Bruker APEXII DUO CCD area-detector
;
_diffrn_measurement_method     '\f and \w scans'
_diffrn_detector_area_resol_mean     ?
_diffrn_reflns_number     9368
_diffrn_reflns_av_R_equivalents     0.0179
_diffrn_reflns_av_sigmaI/netI     0.0201
_diffrn_reflns_theta_min     2.09
_diffrn_reflns_theta_max     30.07
_diffrn_reflns_theta_full     30.07
_diffrn_measured_fraction_theta_max     0.987
_diffrn_measured_fraction_theta_full     0.987
_diffrn_reflns_limit_h_min     -9
_diffrn_reflns_limit_h_max     9
_diffrn_reflns_limit_k_min     -12
_diffrn_reflns_limit_k_max     12
_diffrn_reflns_limit_l_min     -14
_diffrn_reflns_limit_l_max     14
_diffrn_standards_number     0
_diffrn_standards_interval_count     .
_diffrn_standards_interval_time     .
_diffrn_standards_decay_%     ?
_refine_special_details
;
Refinement of <i>F</i>^2^ against ALL reflections. The weighted <i>R</i>-factor
<i>wR</i> and goodness of fit <i>S</i> are based on <i>F</i>^2^, conventional
<i>R</i>-factors <i>R</i> are based on <i>F</i>, with <i>F</i> set to zero for
negative <i>F</i>^2^. The threshold expression of <i>F</i>^2^ >
\s(<i>F</i>^2^) is used only for calculating <i>R</i>-factors(gt) <i>etc</i>.
and is not relevant to the choice of reflections for refinement.
<i>R</i>-factors based on <i>F</i>^2^ are statistically about twice as large
as those based on <i>F</i>, and <i>R</i>- factors based on ALL data will be
even larger.
;
_reflns_number_total     3410
_reflns_number_gt     3153
_reflns_threshold_expression     I>2\s(I)
_refine_ls_structure_factor_coef     Fsqd
_refine_ls_matrix_type     full
_refine_ls_R_factor_all     0.0302
_refine_ls_R_factor_gt     0.0282
_refine_ls_wR_factor_gt     0.0903
_refine_ls_wR_factor_ref     0.0922
_refine_ls_goodness_of_fit_ref     1.079
_refine_ls_restrained_S_all     1.079
_refine_ls_number_reflns     3410
_refine_ls_number_parameters     171
_refine_ls_number_restraints     0
_refine_ls_hydrogen_treatment     mixed
_refine_ls_weighting_scheme     calc
_refine_ls_weighting_details
         'calc w=1/[\s^2^(Fo^2^)+(0.0580P)^2^+0.1137P] where P=(Fo^2^+2Fc^2^)/3'
_atom_sites_solution_hydrogens     geom
_atom_sites_solution_primary     direct
_atom_sites_solution_secondary     difmap
_refine_ls_shift/su_max     0.001
_refine_ls_shift/su_mean     0.000
_refine_diff_density_max     0.433
_refine_diff_density_min     -0.258
_refine_ls_extinction_method     none
_refine_ls_extinction_coef     ?
loop_
    _atom_type_symbol
    _atom_type_description
    _atom_type_scat_dispersion_real
    _atom_type_scat_dispersion_imag
    _atom_type_scat_source
    'C' 'C' 0.0033 0.0016
                         'International Tables Vol C Tables 4.2.6.8 and 6.1.1.4'
    'H' 'H' 0.0000 0.0000
                         'International Tables Vol C Tables 4.2.6.8 and 6.1.1.4'
    'N' 'N' 0.0061 0.0033
                         'International Tables Vol C Tables 4.2.6.8 and 6.1.1.4'
    'O' 'O' 0.0106 0.0060
                         'International Tables Vol C Tables 4.2.6.8 and 6.1.1.4'
    'Cl' 'Cl' 0.1484 0.1585
                         'International Tables Vol C Tables 4.2.6.8 and 6.1.1.4'
_computing_data_collection     'APEX2 (Bruker, 2009)'
_computing_cell_refinement     'SAINT (Bruker, 2009)'
_computing_data_reduction     'SAINT (Bruker, 2009)'
_computing_structure_solution     'SHELXTL (Sheldrick, 2008)'
_computing_structure_refinement     'SHELXTL (Sheldrick, 2008)'
_computing_molecular_graphics     'SHELXTL (Sheldrick, 2008)'
_computing_publication_material
;
SHELXTL (Sheldrick, 2008) and PLATON (Spek, 2009)
;
loop_
    _atom_site_type_symbol
    _atom_site_label
    _atom_site_fract_x
    _atom_site_fract_y
    _atom_site_fract_z
    _atom_site_U_iso_or_equiv
    _atom_site_adp_type
    _atom_site_calc_flag
    _atom_site_refinement_flags
    _atom_site_occupancy
    _atom_site_symmetry_multiplicity
    _atom_site_disorder_assembly
    _atom_site_disorder_group
    Cl Cl1 0.22874(4) 0.70417(3) 0.91682(2) 0.01867(8) Uani d . 1 1 . .
    O O1W 0.49841(12) 0.45266(8) 0.25460(7) 0.01707(15) Uani d . 1 1 . .
    O O1 0.34288(12) 0.31466(8) 0.43983(7) 0.01753(15) Uani d . 1 1 . .
    O O2W 0.22470(13) 0.42047(10) 1.03561(8) 0.02223(16) Uani d . 1 1 . .
    N N1 0.35726(12) 0.22535(9) 0.66748(8) 0.01260(15) Uani d . 1 1 . .
    C C1 0.36928(14) 0.19382(11) 0.78767(9) 0.01493(17) Uani d . 1 1 . .
    H H1A 0.4133 0.2770 0.8699 0.018 Uiso calc R 1 1 . .
    C C2 0.31746(15) 0.03900(11) 0.79353(9) 0.01541(17) Uani d . 1 1 . .
    H H2A 0.3259 0.0159 0.8793 0.018 Uiso calc R 1 1 . .
    C C3 0.25385(14) -0.08005(11) 0.67341(9) 0.01452(17) Uani d . 1 1 . .
    H H3A 0.2176 -0.1858 0.6769 0.017 Uiso calc R 1 1 . .
    C C4 0.24166(13) -0.04734(10) 0.54510(9) 0.01229(16) Uani d . 1 1 . .
    C C5 0.17880(14) -0.16484(10) 0.41697(9) 0.01365(17) Uani d . 1 1 . .
    C C6 0.17410(14) -0.11634(10) 0.29989(9) 0.01398(17) Uani d . 1 1 . .
    H H6A 0.1328 -0.1942 0.2143 0.017 Uiso calc R 1 1 . .
    C C7 0.22731(13) 0.04326(10) 0.29896(9) 0.01296(17) Uani d . 1 1 . .
    C C8 0.29038(13) 0.15788(10) 0.42249(9) 0.01246(16) Uani d . 1 1 . .
    C C9 0.29632(13) 0.11195(10) 0.54492(9) 0.01168(16) Uani d . 1 1 . .
    C C10 0.11810(16) -0.33626(11) 0.41114(10) 0.01908(19) Uani d . 1 1 . .
    H H10A 0.0812 -0.3994 0.3153 0.029 Uiso calc R 1 1 . .
    H H10B -0.0012 -0.3613 0.4573 0.029 Uiso calc R 1 1 . .
    H H10C 0.2348 -0.3595 0.4569 0.029 Uiso calc R 1 1 . .
    C C11 0.21195(15) 0.08368(11) 0.16520(9) 0.01676(18) Uani d . 1 1 . .
    H H11A 0.1307 0.1572 0.1680 0.025 Uiso calc R 1 1 . .
    H H11B 0.1439 -0.0118 0.0908 0.025 Uiso calc R 1 1 . .
    H H11C 0.3513 0.1320 0.1494 0.025 Uiso calc R 1 1 . .
    H H1N1 0.389(3) 0.318(2) 0.6664(18) 0.037(4) Uiso d . 1 1 . .
    H H2W1 0.584(3) 0.411(2) 0.2240(19) 0.040(5) Uiso d . 1 1 . .
    H H2W2 0.228(3) 0.497(2) 1.001(2) 0.050(5) Uiso d . 1 1 . .
    H H1O1 0.385(3) 0.347(2) 0.3707(19) 0.038(4) Uiso d . 1 1 . .
    H H1W2 0.115(3) 0.390(2) 1.0495(18) 0.036(4) Uiso d . 1 1 . .
    H H1W1 0.416(3) 0.446(2) 0.1895(19) 0.038(4) Uiso d . 1 1 . .
loop_
    _atom_site_aniso_label
    _atom_site_aniso_U_11
    _atom_site_aniso_U_22
    _atom_site_aniso_U_33
    _atom_site_aniso_U_12
    _atom_site_aniso_U_13
    _atom_site_aniso_U_23
    Cl1 0.02078(13) 0.01844(12) 0.01979(13) 0.00704(9) 0.00619(9) 0.00844(9)
    O1W 0.0219(3) 0.0155(3) 0.0134(3) 0.0053(3) 0.0038(3) 0.0035(2)
    O1 0.0275(4) 0.0127(3) 0.0126(3) 0.0050(3) 0.0048(3) 0.0046(2)
    O2W 0.0205(4) 0.0251(4) 0.0262(4) 0.0094(3) 0.0057(3) 0.0130(3)
    N1 0.0138(3) 0.0131(3) 0.0105(3) 0.0039(3) 0.0020(3) 0.0027(3)
    C1 0.0157(4) 0.0183(4) 0.0103(4) 0.0050(3) 0.0021(3) 0.0032(3)
    C2 0.0165(4) 0.0192(4) 0.0119(4) 0.0058(3) 0.0029(3) 0.0061(3)
    C3 0.0146(4) 0.0160(4) 0.0143(4) 0.0048(3) 0.0033(3) 0.0061(3)
    C4 0.0112(4) 0.0142(4) 0.0120(4) 0.0044(3) 0.0021(3) 0.0040(3)
    C5 0.0134(4) 0.0131(4) 0.0140(4) 0.0040(3) 0.0025(3) 0.0029(3)
    C6 0.0140(4) 0.0147(4) 0.0118(4) 0.0040(3) 0.0019(3) 0.0015(3)
    C7 0.0123(4) 0.0158(4) 0.0110(4) 0.0046(3) 0.0022(3) 0.0038(3)
    C8 0.0133(4) 0.0134(4) 0.0114(4) 0.0044(3) 0.0028(3) 0.0041(3)
    C9 0.0108(3) 0.0142(4) 0.0100(4) 0.0041(3) 0.0022(3) 0.0028(3)
    C10 0.0241(5) 0.0128(4) 0.0187(4) 0.0039(3) 0.0031(4) 0.0033(3)
    C11 0.0208(4) 0.0188(4) 0.0100(4) 0.0052(3) 0.0015(3) 0.0040(3)
_geom_special_details
;
All e.s.d.'s (except the e.s.d. in the dihedral angle between two l.s. planes)
are estimated using the full covariance matrix. The cell e.s.d.'s are taken
into account individually in the estimation of e.s.d.'s in distances, angles
and torsion angles; correlations between e.s.d.'s in cell parameters are only
used when they are defined by crystal symmetry. An approximate (isotropic)
treatment of cell e.s.d.'s is used for estimating e.s.d.'s involving l.s.
planes.
;
loop_
    _geom_bond_atom_site_label_1
    _geom_bond_atom_site_label_2
    _geom_bond_site_symmetry_2
    _geom_bond_distance
    _geom_bond_publ_flag
    O1W H2W1 . 0.828(19) ?
    O1W H1W1 . 0.806(19) ?
    O1 C8 . 1.3558(11) ?
    O1 H1O1 . 0.873(19) ?
    O2W H2W2 . 0.86(2) ?
    O2W H1W2 . 0.76(2) ?
    N1 C1 . 1.3271(11) ?
    N1 C9 . 1.3686(11) ?
    N1 H1N1 . 0.828(19) ?
    C1 C2 . 1.3935(13) ?
    C1 H1A . 0.9500 ?
    C2 C3 . 1.3768(13) ?
    C2 H2A . 0.9500 ?
    C3 C4 . 1.4127(12) ?
    C3 H3A . 0.9500 ?
    C4 C9 . 1.4160(12) ?
    C4 C5 . 1.4262(12) ?
    C5 C6 . 1.3735(12) ?
    C5 C10 . 1.5079(13) ?
    C6 C7 . 1.4211(12) ?
    C6 H6A . 0.9500 ?
    C7 C8 . 1.3809(12) ?
    C7 C11 . 1.5006(12) ?
    C8 C9 . 1.4129(12) ?
    C10 H10A . 0.9800 ?
    C10 H10B . 0.9800 ?
    C10 H10C . 0.9800 ?
    C11 H11A . 0.9800 ?
    C11 H11B . 0.9800 ?
    C11 H11C . 0.9800 ?
loop_
    _geom_angle_atom_site_label_1
    _geom_angle_atom_site_label_2
    _geom_angle_atom_site_label_3
    _geom_angle_site_symmetry_1
    _geom_angle_site_symmetry_3
    _geom_angle
    _geom_angle_publ_flag
    H2W1 O1W H1W1 . . 106.5(17) ?
    C8 O1 H1O1 . . 116.0(11) ?
    H2W2 O2W H1W2 . . 107.8(19) ?
    C1 N1 C9 . . 123.25(8) ?
    C1 N1 H1N1 . . 118.5(12) ?
    C9 N1 H1N1 . . 118.2(12) ?
    N1 C1 C2 . . 120.13(8) ?
    N1 C1 H1A . . 119.9 ?
    C2 C1 H1A . . 119.9 ?
    C3 C2 C1 . . 119.17(8) ?
    C3 C2 H2A . . 120.4 ?
    C1 C2 H2A . . 120.4 ?
    C2 C3 C4 . . 121.00(8) ?
    C2 C3 H3A . . 119.5 ?
    C4 C3 H3A . . 119.5 ?
    C3 C4 C9 . . 117.54(8) ?
    C3 C4 C5 . . 123.88(8) ?
    C9 C4 C5 . . 118.58(8) ?
    C6 C5 C4 . . 117.73(8) ?
    C6 C5 C10 . . 121.45(8) ?
    C4 C5 C10 . . 120.82(8) ?
    C5 C6 C7 . . 123.99(8) ?
    C5 C6 H6A . . 118.0 ?
    C7 C6 H6A . . 118.0 ?
    C8 C7 C6 . . 118.69(8) ?
    C8 C7 C11 . . 121.56(8) ?
    C6 C7 C11 . . 119.75(8) ?
    O1 C8 C7 . . 126.20(8) ?
    O1 C8 C9 . . 115.02(8) ?
    C7 C8 C9 . . 118.75(8) ?
    N1 C9 C8 . . 118.85(8) ?
    N1 C9 C4 . . 118.90(8) ?
    C8 C9 C4 . . 122.25(8) ?
    C5 C10 H10A . . 109.5 ?
    C5 C10 H10B . . 109.5 ?
    H10A C10 H10B . . 109.5 ?
    C5 C10 H10C . . 109.5 ?
    H10A C10 H10C . . 109.5 ?
    H10B C10 H10C . . 109.5 ?
    C7 C11 H11A . . 109.5 ?
    C7 C11 H11B . . 109.5 ?
    H11A C11 H11B . . 109.5 ?
    C7 C11 H11C . . 109.5 ?
    H11A C11 H11C . . 109.5 ?
    H11B C11 H11C . . 109.5 ?
loop_
    _geom_torsion_atom_site_label_1
    _geom_torsion_atom_site_label_2
    _geom_torsion_atom_site_label_3
    _geom_torsion_atom_site_label_4
    _geom_torsion_site_symmetry_1
    _geom_torsion_site_symmetry_2
    _geom_torsion_site_symmetry_3
    _geom_torsion_site_symmetry_4
    _geom_torsion
    _geom_torsion_publ_flag
    C9 N1 C1 C2 . . . . -0.37(14) ?
    N1 C1 C2 C3 . . . . -0.04(14) ?
    C1 C2 C3 C4 . . . . 0.35(14) ?
    C2 C3 C4 C9 . . . . -0.27(13) ?
    C2 C3 C4 C5 . . . . 179.45(8) ?
    C3 C4 C5 C6 . . . . -179.96(8) ?
    C9 C4 C5 C6 . . . . -0.25(12) ?
    C3 C4 C5 C10 . . . . 0.53(13) ?
    C9 C4 C5 C10 . . . . -179.75(8) ?
    C4 C5 C6 C7 . . . . -0.21(13) ?
    C10 C5 C6 C7 . . . . 179.30(8) ?
    C5 C6 C7 C8 . . . . 0.86(14) ?
    C5 C6 C7 C11 . . . . -178.51(9) ?
    C6 C7 C8 O1 . . . . -178.78(8) ?
    C11 C7 C8 O1 . . . . 0.57(14) ?
    C6 C7 C8 C9 . . . . -1.01(13) ?
    C11 C7 C8 C9 . . . . 178.35(8) ?
    C1 N1 C9 C8 . . . . -179.47(8) ?
    C1 N1 C9 C4 . . . . 0.44(13) ?
    O1 C8 C9 N1 . . . . -1.49(12) ?
    C7 C8 C9 N1 . . . . -179.51(8) ?
    O1 C8 C9 C4 . . . . 178.60(8) ?
    C7 C8 C9 C4 . . . . 0.59(13) ?
    C3 C4 C9 N1 . . . . -0.12(12) ?
    C5 C4 C9 N1 . . . . -179.85(8) ?
    C3 C4 C9 C8 . . . . 179.79(8) ?
    C5 C4 C9 C8 . . . . 0.06(13) ?
loop_
    _geom_hbond_atom_site_label_D
    _geom_hbond_atom_site_label_H
    _geom_hbond_atom_site_label_A
    _geom_hbond_site_symmetry_A
    _geom_hbond_distance_DH
    _geom_hbond_distance_HA
    _geom_hbond_distance_DA
    _geom_hbond_angle_DHA
    _geom_hbond_publ_flag
    C1 H1A O2W . 0.95 2.55 3.2871(13) 134 yes
    O2W H2W2 Cl1 . 0.858(19) 2.274(19) 3.1306(10) 177.4(18) yes
    O1 H1O1 O1W . 0.874(19) 1.811(19) 2.6718(10) 167.9(18) yes
    N1 H1N1 O1W 2_666 0.826(18) 1.977(18) 2.7516(11) 155.9(17) yes
    O1W H2W1 Cl1 2_666 0.83(2) 2.27(2) 3.0758(9) 164.0(18) yes
    O2W H1W2 Cl1 2_567 0.76(2) 2.36(2) 3.1187(10) 177.7(18) yes
    O1W H1W1 O2W 1_554 0.805(19) 1.86(2) 2.6690(11) 177.2(19) yes
_iucr_refine_instructions_details
;
TITL mo_kty159_0m in P-1 (100K)
CELL 0.71073   6.7990   9.2215  10.2123 103.820  95.629 105.517
ZERR    2.00   0.0005   0.0006   0.0007   0.001   0.001   0.001
LATT  1
SFAC C H N O CL
UNIT 22 32 2 6 2
TEMP -173.000
SIZE 0.138 0.203 0.383
L.S. 10
BOND $H
FMAP 2 1 60
OMIT -3 1 0
OMIT 4 -6 2
OMIT -4 0 5
OMIT -4 -2 3
OMIT -4 -3 2
OMIT -4 1 5
OMIT -4 -3 3
OMIT 3 4 1
ACTA
CONF
PLAN 20
WGHT    0.058000    0.113700
FVAR       1.00311
CL1   5    0.228743    0.704172    0.916817    11.00000    0.02078    0.01844 =
         0.01979    0.00844    0.00619    0.00704
O1W   4    0.498410    0.452657    0.254600    11.00000    0.02194    0.01554 =
         0.01340    0.00346    0.00378    0.00531
O1    4    0.342880    0.314656    0.439831    11.00000    0.02750    0.01273 =
         0.01261    0.00460    0.00477    0.00504
O2W   4    0.224701    0.420472    1.035615    11.00000    0.02048    0.02513 =
         0.02618    0.01299    0.00572    0.00945
N1    3    0.357262    0.225351    0.667483    11.00000    0.01384    0.01307 =
         0.01050    0.00266    0.00205    0.00394
C1    1    0.369280    0.193819    0.787666    11.00000    0.01571    0.01833 =
         0.01026    0.00323    0.00212    0.00500
AFIX  43
H1A   2    0.413299    0.276960    0.869865    11.00000   -1.20000
AFIX   0
C2    1    0.317463    0.039001    0.793534    11.00000    0.01646    0.01919 =
         0.01190    0.00612    0.00285    0.00577
AFIX  43
H2A   2    0.325920    0.015890    0.879341    11.00000   -1.20000
AFIX   0
C3    1    0.253855   -0.080050    0.673413    11.00000    0.01460    0.01604 =
         0.01427    0.00613    0.00333    0.00483
AFIX  43
H3A   2    0.217614   -0.185801    0.676865    11.00000   -1.20000
AFIX   0
C4    1    0.241661   -0.047336    0.545102    11.00000    0.01121    0.01422 =
         0.01202    0.00403    0.00213    0.00436
C5    1    0.178797   -0.164841    0.416969    11.00000    0.01342    0.01312 =
         0.01398    0.00289    0.00248    0.00400
C6    1    0.174101   -0.116337    0.299885    11.00000    0.01396    0.01474 =
         0.01182    0.00145    0.00190    0.00405
AFIX  43
H6A   2    0.132764   -0.194223    0.214311    11.00000   -1.20000
AFIX   0
C7    1    0.227313    0.043264    0.298959    11.00000    0.01234    0.01582 =
         0.01103    0.00383    0.00220    0.00458
C8    1    0.290383    0.157879    0.422492    11.00000    0.01328    0.01342 =
         0.01141    0.00408    0.00283    0.00440
C9    1    0.296317    0.111950    0.544916    11.00000    0.01083    0.01425 =
         0.00995    0.00279    0.00218    0.00411
C10   1    0.118103   -0.336260    0.411139    11.00000    0.02405    0.01275 =
         0.01871    0.00329    0.00310    0.00388
AFIX 137
H10A  2    0.081216   -0.399366    0.315343    11.00000   -1.50000
H10B  2   -0.001157   -0.361316    0.457343    11.00000   -1.50000
H10C  2    0.234805   -0.359505    0.456941    11.00000   -1.50000
AFIX   0
C11   1    0.211950    0.083684    0.165197    11.00000    0.02078    0.01877 =
         0.01001    0.00399    0.00155    0.00518
AFIX 137
H11A  2    0.130668    0.157221    0.168014    11.00000   -1.50000
H11B  2    0.143861   -0.011811    0.090787    11.00000   -1.50000
H11C  2    0.351288    0.132038    0.149437    11.00000   -1.50000
AFIX   0
H1N1  2    0.389103    0.318202    0.666380    11.00000    0.03719
H2W1  2    0.584026    0.410530    0.224008    11.00000    0.03980
H2W2  2    0.228247    0.497117    1.000719    11.00000    0.05031
H1O1  2    0.384763    0.346831    0.370660    11.00000    0.03840
H1W2  2    0.114956    0.389585    1.049492    11.00000    0.03595
H1W1  2    0.415563    0.445800    0.189547    11.00000    0.03842
HKLF 4
REM  mo_kty159_0m in P-1 (100K)
REM R1 =  0.0282 for   3153 Fo > 4sig(Fo)  and  0.0302 for all   3410 data
REM    171 parameters refined using      0 restraints
END
WGHT      0.0580      0.1137
REM Highest difference peak  0.433,  deepest hole -0.258,  1-sigma level  0.059
Q1    1   0.2979  0.1353  0.4839  11.00000  0.05    0.43
Q2    1   0.2460 -0.0640  0.6067  11.00000  0.05    0.43
Q3    1   0.1831 -0.1358  0.3594  11.00000  0.05    0.38
Q4    1   0.2760  0.0316  0.5470  11.00000  0.05    0.35
Q5    1   0.3457  0.1138  0.7883  11.00000  0.05    0.34
Q6    1   0.2159  0.0660  0.2361  11.00000  0.05    0.33
Q7    1   0.2859 -0.0168  0.7311  11.00000  0.05    0.33
Q8    1   0.2231 -0.1057  0.4825  11.00000  0.05    0.32
Q9    1   0.2561  0.1012  0.3628  11.00000  0.05    0.31
Q10   1   0.3530  0.2016  0.7277  11.00000  0.05    0.29
Q11   1   0.1971 -0.0343  0.3003  11.00000  0.05    0.29
Q12   1   0.1528 -0.2452  0.4188  11.00000  0.05    0.27
Q13   1   0.3193  0.1623  0.6049  11.00000  0.05    0.25
Q14   1   0.5554  0.5240  0.3124  11.00000  0.05    0.20
Q15   1   0.1412  0.3644  0.3460  11.00000  0.05    0.16
Q16   1   0.0189 -0.0377  0.2253  11.00000  0.05    0.16
Q17   1   0.5520  0.0728  0.8848  11.00000  0.05    0.16
Q18   1   0.3419  0.6664  0.9173  11.00000  0.05    0.15
Q19   1   0.5477  0.1429  0.9366  11.00000  0.05    0.15
Q20   1   0.3067  0.2351  0.4281  11.00000  0.05    0.15
;
