# Supplementary material for: 8-Hy­droxy-5,7-dimethyl­quinolin-1-ium chloride dihydrate
Source: Acta Crystallogr Sect E Struct Rep Online. 2012 Dec 8;69(Pt 1):o44. doi: 10.1107/S1600536812049495 (PMC3588230; doi:10.1107/S1600536812049495)
Supplement: Supplementary file 2 [file e-69-00o44-Isup2.hkl]

# 
# h,k,l, Fc-squared, Fo-squared, sigma(Fo-squared) and status flag 
# 
data_I
_shelx_title ' mo_kty159_0m in P-1 (100K)' 
_shelx_refln_list_code          4 
_shelx_F_calc_maximum      108.76 
_exptl_crystal_F_000       260.00 
_reflns_d_resolution_high  0.7093 
 
loop_ 
 _symmetry_equiv_pos_as_xyz 
 'x, y, z' 
 '-x, -y, -z' 
 
_cell_length_a     6.7990 
_cell_length_b     9.2215 
_cell_length_c    10.2123 
_cell_angle_alpha 103.820 
_cell_angle_beta   95.629 
_cell_angle_gamma 105.517 
 
_shelx_F_squared_multiplier     1.000 
 
loop_ 
 _refln_index_h 
 _refln_index_k 
 _refln_index_l 
 _refln_F_squared_calc 
 _refln_F_squared_meas 
 _refln_F_squared_sigma 
 _refln_observed_status 
   1   0   0      418.28      393.41      6.20 o 
   2   0   0     8782.84     7937.96    119.81 o 
   3   0   0       79.53       74.21      1.67 o 
   4   0   0      466.79      498.77      5.74 o 
   5   0   0       68.25       74.46      1.07 o 
   6   0   0        2.14        1.82      0.25 o 
   7   0   0      276.89      279.94      4.67 o 
   8   0   0       52.86       50.24      1.69 o 
   9   0   0       38.68       40.28      2.31 o 
  -9   1   0        7.78        9.01      0.65 o 
  -8   1   0       11.55       11.31      0.62 o 
  -7   1   0      131.58      126.32      2.01 o 
  -6   1   0        7.43        7.38      0.61 o 
  -5   1   0      205.45      198.35      6.26 o 
  -4   1   0      588.23      668.81     10.70 o 
  -2   1   0    11829.52     9938.12    210.70 o 
  -1   1   0      164.62      142.86      3.22 o 
   0   1   0     1047.72      995.20     10.02 o 
   1   1   0       38.72       41.89      2.66 o 
   2   1   0      177.30      167.35      2.40 o 
   3   1   0       22.07       18.49      0.41 o 
   4   1   0      485.35      498.17      5.18 o 
   5   1   0      262.89      267.85      3.53 o 
   6   1   0        4.87        4.82      0.74 o 
   7   1   0        0.14        0.70      0.47 o 
   8   1   0       33.61       35.90      1.26 o 
  -9   2   0       14.87       15.29      0.86 o 
  -8   2   0       26.81       27.20      1.26 o 
  -7   2   0        0.01        0.01      0.33 o 
  -6   2   0       14.45       18.62      1.90 o 
  -5   2   0       27.15       26.09      1.03 o 
  -4   2   0     1101.01     1275.77     27.68 o 
  -3   2   0      381.80      397.38      9.04 o 
  -2   2   0       12.42       18.11      0.68 o 
  -1   2   0      156.77      161.16      3.54 o 
   0   2   0       80.56       73.93      0.74 o 
   1   2   0      171.02      191.42      2.21 o 
   2   2   0      225.66      225.03      3.22 o 
   3   2   0       89.69       97.18      1.74 o 
   4   2   0       35.03       38.21      1.40 o 
   5   2   0      127.03      119.84      3.00 o 
   6   2   0        7.07        6.59      0.57 o 
   7   2   0       51.36       47.49      1.45 o 
   8   2   0        1.02        1.16      0.41 o 
  -8   3   0        0.96        0.80      0.40 o 
  -7   3   0       61.37       65.93      2.03 o 
  -6   3   0      102.69      116.64      2.73 o 
  -5   3   0      421.94      443.04     10.52 o 
  -4   3   0        0.37        0.05      0.24 o 
  -3   3   0      516.82      505.69      5.72 o 
  -2   3   0       33.65       44.04      0.85 o 
  -1   3   0     1081.95     1105.17     10.81 o 
   0   3   0      173.48      189.38      2.05 o 
   1   3   0       61.84       61.61      1.15 o 
   2   3   0      737.04      708.87     17.41 o 
   3   3   0      516.08      522.94      8.09 o 
   4   3   0      138.31      133.68      2.45 o 
   5   3   0       60.02       56.51      1.48 o 
   6   3   0      158.28      149.46      2.92 o 
   7   3   0       31.75       31.60      1.25 o 
   8   3   0       84.02       85.55      4.54 o 
  -8   4   0      146.81      148.13      6.07 o 
  -7   4   0       43.62       42.12      1.56 o 
  -6   4   0       82.06       87.21      2.43 o 
  -5   4   0      207.78      215.31      4.39 o 
  -4   4   0      111.94      101.84      3.02 o 
  -3   4   0      541.14      543.17      7.30 o 
  -2   4   0        0.88        0.11      0.08 o 
  -1   4   0     1528.14     1549.43     17.56 o 
   0   4   0       44.70       66.29      0.89 o 
   1   4   0       83.85       80.19      1.25 o 
   2   4   0      126.68      135.74      1.74 o 
   4   4   0        8.28        8.14      0.62 o 
   5   4   0      201.22      195.90      5.47 o 
   6   4   0        3.15        2.40      0.48 o 
   7   4   0      387.29      369.96      6.09 o 
  -9   5   0       46.29       50.57      3.49 o 
  -8   5   0       31.44       40.94      3.00 o 
  -7   5   0       59.45       61.47      3.49 o 
  -6   5   0      145.58      155.38      2.60 o 
  -5   5   0       98.60      101.99      2.23 o 
  -4   5   0      686.58      741.06      8.52 o 
  -3   5   0      138.38      152.23      2.86 o 
  -2   5   0     1031.11     1103.78     12.31 o 
  -1   5   0       23.95       23.91      0.61 o 
   0   5   0      386.83      406.96      4.32 o 
   1   5   0       94.74       90.82      1.33 o 
   2   5   0       61.03       60.65      0.97 o 
   3   5   0        5.69        6.80      0.48 o 
   4   5   0       21.93       20.44      1.33 o 
   5   5   0       21.03       20.81      1.07 o 
   6   5   0        0.22        0.17      0.34 o 
   7   5   0        7.03        7.25      0.81 o 
  -9   6   0        0.92        1.38      0.36 o 
  -8   6   0      131.67      132.43      3.28 o 
  -7   6   0        5.87        5.24      0.50 o 
  -6   6   0      428.44      434.71      7.89 o 
  -5   6   0       17.23       21.79      0.75 o 
  -4   6   0      586.45      610.78     17.09 o 
  -3   6   0       15.09       10.09      0.46 o 
  -2   6   0       59.12       66.16      1.19 o 
  -1   6   0      324.60      298.77      3.05 o 
   0   6   0        1.89        1.61      0.23 o 
   1   6   0      172.51      167.34      2.98 o 
   2   6   0        0.03        0.22      0.18 o 
   3   6   0       80.72       80.55      1.60 o 
   4   6   0        0.57        0.26      0.27 o 
   5   6   0       12.89       11.54      0.91 o 
   6   6   0       33.67       34.10      2.28 o 
  -9   7   0        0.62        1.59      0.42 o 
  -8   7   0        2.17        2.02      0.43 o 
  -7   7   0        8.84        8.25      0.72 o 
  -6   7   0        6.47        4.82      0.72 o 
  -5   7   0       24.90       24.99      1.67 o 
  -4   7   0      444.54      427.67      6.24 o 
  -3   7   0        9.85        9.38      0.49 o 
  -2   7   0      474.55      470.66      5.77 o 
  -1   7   0        7.31        7.60      0.39 o 
   0   7   0      104.95      105.50      1.42 o 
   1   7   0        9.58        8.55      0.48 o 
   2   7   0        3.54        3.86      0.33 o 
   3   7   0      120.36      122.21      2.20 o 
   4   7   0       17.10       16.67      1.00 o 
   5   7   0       38.12       38.45      3.15 o 
  -8   8   0       14.05       13.96      0.95 o 
  -7   8   0      195.54      192.52      4.36 o 
  -6   8   0       26.50       27.21      3.33 o 
  -5   8   0       47.77       47.57      1.71 o 
  -4   8   0       15.75       13.28      0.70 o 
  -3   8   0       57.38       53.13      1.17 o 
  -2   8   0      224.06      231.87      3.28 o 
  -1   8   0        1.12        0.91      0.22 o 
   0   8   0      512.95      483.35      6.68 o 
   1   8   0       69.85       79.27      1.56 o 
   2   8   0       80.90       78.70      1.93 o 
   3   8   0        0.06        0.28      0.32 o 
   4   8   0      139.14      142.14      2.89 o 
   5   8   0        8.73        8.97      0.76 o 
  -8   9   0        0.03        0.36      0.46 o 
  -7   9   0        6.62        7.49      0.84 o 
  -6   9   0       57.77       53.75      1.97 o 
  -5   9   0        3.82        4.72      0.68 o 
  -4   9   0      121.01      122.69      3.27 o 
  -3   9   0       56.87       57.66      1.32 o 
  -2   9   0      195.85      189.89      2.93 o 
  -1   9   0        0.03       -0.02      0.20 o 
   0   9   0        0.33        0.31      0.29 o 
   1   9   0       69.62       72.62      1.50 o 
   2   9   0       65.14       69.95      1.91 o 
   3   9   0       75.18       81.75      2.85 o 
   4   9   0       65.60       71.52      2.12 o 
  -7  10   0       29.88       32.79      1.63 o 
  -6  10   0        0.03        0.51      0.41 o 
  -5  10   0      118.09      113.99      3.27 o 
  -4  10   0       11.48       12.39      1.14 o 
  -3  10   0       21.00       20.66      0.99 o 
  -2  10   0      235.59      230.41      3.50 o 
  -1  10   0      107.33      105.43      2.73 o 
   0  10   0       14.37       10.22      0.69 o 
   1  10   0       47.99       52.53      1.43 o 
   2  10   0        0.90        0.14      0.42 o 
   3  10   0       36.25       37.80      1.53 o 
  -6  11   0       29.59       34.36      3.85 o 
  -5  11   0       87.31       94.55      3.30 o 
  -4  11   0      100.94       99.66      2.40 o 
  -3  11   0        9.05        9.86      0.83 o 
  -2  11   0        8.74       10.88      1.31 o 
  -1  11   0       20.05       17.84      1.19 o 
   0  11   0       23.36       25.86      1.02 o 
   1  11   0        9.46        8.02      0.77 o 
  -5  12   0       15.30       13.63      1.35 o 
  -4  12   0       75.17       74.11      4.10 o 
  -3  12   0       13.12       12.47      1.48 o 
  -2  12   0       24.69       24.49      1.82 o 
  -1  12   0       18.34       19.00      1.78 o 
   0  12   0       34.23       37.27      1.68 o 
   0 -12   1       76.23       84.18      3.32 o 
   1 -12   1       14.36       14.83      1.54 o 
   2 -12   1       40.67       46.88      2.48 o 
   3 -12   1        7.30        6.26      0.93 o 
   4 -12   1        1.53        1.46      0.50 o 
   5 -12   1        4.59        5.28      0.90 o 
  -2 -11   1        2.56        2.56      0.59 o 
  -1 -11   1      113.99      119.25      2.42 o 
   0 -11   1        5.36        5.43      0.70 o 
   1 -11   1      107.99      100.62      3.66 o 
   2 -11   1       24.10       24.80      1.43 o 
   3 -11   1       42.39       40.15      1.41 o 
   4 -11   1       11.89        9.75      0.81 o 
   5 -11   1        0.35        1.11      0.49 o 
   6 -11   1       52.82       53.34      2.20 o 
   7 -11   1       18.19       21.37      2.79 o 
  -3 -10   1        2.90        3.76      0.65 o 
  -2 -10   1       81.20       83.33      2.17 o 
  -1 -10   1        2.22        1.90      0.38 o 
   0 -10   1       15.15       17.00      0.84 o 
   1 -10   1       86.80       85.15      2.35 o 
   2 -10   1        0.37        0.65      0.33 o 
   3 -10   1      182.59      170.43      3.25 o 
   4 -10   1        9.95        7.02      1.05 o 
   5 -10   1      306.16      298.43      6.42 o 
   6 -10   1       38.68       37.19      1.71 o 
   7 -10   1      198.45      202.58      6.08 o 
  -4  -9   1        2.10        1.17      0.51 o 
  -3  -9   1        0.03       -0.36      0.36 o 
  -2  -9   1      155.55      150.76      3.00 o 
  -1  -9   1       21.45       22.29      1.25 o 
   0  -9   1      168.50      175.32      2.62 o 
   1  -9   1        1.58        1.66      0.26 o 
   2  -9   1       55.77       61.99      1.56 o 
   3  -9   1       10.45        7.15      0.62 o 
   4  -9   1        0.27        0.30      0.33 o 
   5  -9   1        2.79        2.64      0.54 o 
   6  -9   1       23.99       23.32      1.29 o 
   7  -9   1        9.01        9.88      1.12 o 
   8  -9   1        7.84        8.83      0.95 o 
  -5  -8   1       26.09       28.38      1.34 o 
  -4  -8   1       78.10       79.94      1.99 o 
  -3  -8   1        3.40        2.91      0.44 o 
  -2  -8   1       12.53       16.40      0.79 o 
  -1  -8   1       86.98       85.22      1.56 o 
   0  -8   1        0.73        0.46      0.47 o 
   1  -8   1       53.07       65.05      1.13 o 
   2  -8   1       36.94       34.11      0.91 o 
   3  -8   1      184.16      195.65      2.81 o 
   4  -8   1       32.88       35.43      2.60 o 
   5  -8   1       51.35       51.71      1.78 o 
   6  -8   1       11.07       12.28      0.87 o 
   7  -8   1       53.28       54.43      3.96 o 
   8  -8   1       27.52       26.07      1.24 o 
  -6  -7   1       12.00       11.53      1.01 o 
  -5  -7   1        6.71        6.69      0.76 o 
  -4  -7   1      225.84      228.01      3.49 o 
  -3  -7   1       86.85       83.34      1.70 o 
  -2  -7   1      355.18      353.60      4.01 o 
  -1  -7   1       19.98       25.10      0.68 o 
   0  -7   1      500.86      501.62      5.38 o 
   1  -7   1       48.09       53.00      0.94 o 
   2  -7   1        8.36        7.91      0.46 o 
   3  -7   1      162.45      173.62      2.46 o 
   4  -7   1      276.97      280.84      7.15 o 
   5  -7   1      146.69      154.79      3.51 o 
   6  -7   1      209.23      214.19      9.30 o 
   7  -7   1      196.84      199.79      9.34 o 
   8  -7   1      128.20      123.62      3.06 o 
   9  -7   1       18.80       20.67      1.04 o 
  -6  -6   1       95.37       93.75      2.94 o 
  -5  -6   1       25.79       24.18      1.16 o 
  -4  -6   1       24.92       27.29      0.92 o 
  -3  -6   1      138.61      131.78      2.18 o 
  -2  -6   1        9.49        9.74      0.56 o 
  -1  -6   1       49.07       54.68      0.89 o 
   0  -6   1      945.02      940.51     11.37 o 
   1  -6   1      841.90      916.11      8.41 o 
   2  -6   1       24.87       17.78      0.64 o 
   3  -6   1      430.60      473.12      5.59 o 
   4  -6   1        8.72        4.07      1.75 o 
   5  -6   1      228.00      226.86      4.54 o 
   6  -6   1        1.40        1.86      0.33 o 
   7  -6   1       24.55       24.69      1.63 o 
   8  -6   1       93.44       94.59      5.50 o 
   9  -6   1       11.79       11.94      1.67 o 
  -7  -5   1        2.41        2.07      0.54 o 
  -6  -5   1        5.83        5.24      0.78 o 
  -5  -5   1        1.28        1.39      0.40 o 
  -4  -5   1       40.05       40.63      1.28 o 
  -3  -5   1      108.24       96.78      2.11 o 
  -2  -5   1      446.39      439.73      4.63 o 
  -1  -5   1       95.58      127.33      1.49 o 
   0  -5   1      244.66      294.07      2.98 o 
   1  -5   1       36.39       55.96      0.84 o 
   2  -5   1      283.15      347.91      4.16 o 
   3  -5   1      113.78      133.56      2.48 o 
   4  -5   1      161.17      170.70      3.71 o 
   5  -5   1      216.45      211.98      3.28 o 
   6  -5   1       17.12       15.28      0.65 o 
   7  -5   1       35.83       34.43      1.03 o 
   8  -5   1       11.13       11.47      1.87 o 
   9  -5   1       22.53       20.46      2.61 o 
  -7  -4   1       27.82       29.46      1.26 o 
  -6  -4   1        0.10        0.07      0.35 o 
  -5  -4   1      297.99      287.77      4.67 o 
  -4  -4   1        0.71        0.49      0.86 o 
  -3  -4   1       38.79       39.34      1.56 o 
  -2  -4   1      993.06     1049.86     11.58 o 
  -1  -4   1       83.88       74.10      1.03 o 
   1  -4   1      103.35      127.91      1.52 o 
   2  -4   1     1590.81     1648.93     18.34 o 
   3  -4   1      318.15      316.74      3.78 o 
   4  -4   1      172.73      183.45      4.27 o 
   5  -4   1       12.45       16.73      1.04 o 
   6  -4   1      299.20      321.15      5.74 o 
   8  -4   1       68.82       72.70      4.01 o 
  -8  -3   1       64.54       63.14      1.91 o 
  -7  -3   1       13.17       12.84      0.84 o 
  -6  -3   1      124.54      120.60      3.31 o 
  -5  -3   1       53.94       59.06      2.02 o 
  -3  -3   1      319.63      349.67      4.74 o 
  -2  -3   1      691.41      771.32      8.57 o 
  -1  -3   1     3317.66     3275.92     49.07 o 
   0  -3   1     1210.80     1239.89     15.92 o 
   1  -3   1     1130.63     1211.46     11.05 o 
   2  -3   1        1.57        1.16      0.14 o 
   3  -3   1     2051.03     2136.45     26.90 o 
   4  -3   1        5.79        6.45      0.65 o 
   5  -3   1      395.22      398.58      6.73 o 
   6  -3   1       53.84       54.14      1.62 o 
   7  -3   1       80.90       87.03      1.93 o 
   9  -3   1        0.33        0.38      0.28 o 
  -8  -2   1       18.85       17.31      0.97 o 
  -7  -2   1        5.35        6.60      1.04 o 
  -6  -2   1        7.67        6.59      0.57 o 
  -5  -2   1       20.50       21.65      0.71 o 
  -4  -2   1      144.93      126.83      1.95 o 
  -3  -2   1      147.31      133.56      4.36 o 
  -2  -2   1       15.97       13.81      0.91 o 
  -1  -2   1      284.18      270.43      2.33 o 
   0  -2   1      237.46      285.99      2.44 o 
   1  -2   1       35.81       34.33      1.03 o 
   2  -2   1       31.22       40.48      0.60 o 
   3  -2   1      129.11      132.82      2.42 o 
   4  -2   1      150.45      158.36      2.99 o 
   5  -2   1      154.90      153.61      3.10 o 
   6  -2   1        0.02       -0.20      0.23 o 
   7  -2   1      155.24      153.90      2.86 o 
   8  -2   1        1.47        1.49      0.35 o 
   9  -2   1        0.54        0.82      0.37 o 
  -8  -1   1       18.49       20.09      1.58 o 
  -7  -1   1        2.89        2.59      0.35 o 
  -6  -1   1       46.60       46.59      1.09 o 
  -5  -1   1        3.19        3.43      0.32 o 
  -4  -1   1        0.30        0.09      0.12 o 
  -3  -1   1      358.46      357.79      4.15 o 
  -2  -1   1      162.65      194.90      3.32 o 
  -1  -1   1      342.24      374.81      4.14 o 
   0  -1   1     1268.27     1140.15     25.63 o 
   1  -1   1      536.99      597.53      9.37 o 
   2  -1   1      755.58      786.54     11.93 o 
   3  -1   1      322.50      197.68      4.82 o 
   4  -1   1      101.20      110.78      1.91 o 
   5  -1   1      113.69      122.00      1.49 o 
   6  -1   1      109.23      111.07      2.22 o 
   7  -1   1        2.02        1.63      0.34 o 
   8  -1   1       26.58       29.99      1.02 o 
   9  -1   1       28.97       26.61      1.38 o 
  -9   0   1        3.97        4.68      0.55 o 
  -8   0   1       31.65       30.67      1.30 o 
  -7   0   1       20.49       21.37      0.73 o 
  -6   0   1      181.15      184.18      2.65 o 
  -5   0   1      159.69      166.16      2.15 o 
  -4   0   1       16.33        6.39      0.57 o 
  -3   0   1      285.63      297.44      5.10 o 
  -2   0   1     1396.62     1488.74     32.62 o 
  -1   0   1        9.12        9.37      0.22 o 
   0   0   1      688.91      631.33     10.06 o 
   1   0   1      147.51      153.78      2.05 o 
   2   0   1     1539.86     1524.45     14.97 o 
   3   0   1      517.35      478.15      5.41 o 
   4   0   1      681.62      724.28      8.14 o 
   5   0   1      315.32      315.57      5.84 o 
   6   0   1       47.36       48.45      1.40 o 
   7   0   1      246.34      256.60      4.14 o 
   8   0   1        0.10        0.40      0.29 o 
  -9   1   1       61.29       67.74      2.06 o 
  -8   1   1        0.00        0.30      0.19 o 
  -7   1   1       51.89       54.12      1.10 o 
  -6   1   1      418.37      455.86      8.10 o 
  -5   1   1       68.19       59.75      1.74 o 
  -4   1   1     5179.73     5256.85    115.63 o 
  -3   1   1      682.02      672.48     14.94 o 
  -2   1   1    10402.11     9369.78    147.65 o 
  -1   1   1      563.78      582.12      6.51 o 
   0   1   1     1444.24     1479.12     25.67 o 
   1   1   1      266.38      269.83      2.76 o 
   2   1   1        1.66        2.04      0.25 o 
   3   1   1       60.15       60.84      0.99 o 
   4   1   1      288.98      292.94      3.96 o 
   5   1   1        5.71        5.52      0.45 o 
   6   1   1      149.80      151.41      2.74 o 
   7   1   1        0.39        0.27      0.29 o 
   8   1   1       33.67       34.69      1.27 o 
  -9   2   1        2.88        3.23      0.40 o 
  -8   2   1      371.59      370.86      5.94 o 
  -7   2   1       33.57       38.04      1.30 o 
  -6   2   1     2319.63     2408.27     31.09 o 
  -5   2   1        1.95        2.26      0.40 o 
  -4   2   1     2247.94     2417.29     38.88 o 
  -3   2   1        0.05       -0.02      0.12 o 
  -2   2   1      112.80      139.40      1.71 o 
  -1   2   1       14.49       18.79      0.34 o 
   0   2   1      543.81      516.29      5.84 o 
   1   2   1     1721.45     1634.50     51.94 o 
   2   2   1      176.10      171.86      3.38 o 
   3   2   1      200.85      203.36      2.66 o 
   4   2   1        1.46        1.96      0.65 o 
   5   2   1       38.99       37.23      1.11 o 
   6   2   1        3.72        4.10      0.49 o 
   7   2   1       14.01       13.53      1.42 o 
   8   2   1       11.76       11.16      1.05 o 
  -8   3   1      598.92      583.10     10.37 o 
  -7   3   1        9.90        8.94      0.74 o 
  -6   3   1      266.84      305.55      6.62 o 
  -5   3   1       35.03       32.97      1.26 o 
  -4   3   1        3.58        1.53      0.33 o 
  -3   3   1      139.42      129.40      1.68 o 
  -2   3   1      511.95      313.01      7.28 o 
  -1   3   1     2392.88     2279.14     23.27 o 
   0   3   1      149.56      136.94      1.74 o 
   1   3   1       78.11       78.31      2.77 o 
   2   3   1      214.03      198.68      2.83 o 
   3   3   1        0.61        1.08      0.46 o 
   4   3   1      103.84      104.64      2.76 o 
   5   3   1        0.02       -0.11      0.24 o 
   6   3   1       85.56       84.59      2.04 o 
   7   3   1      194.59      193.66      4.85 o 
  -8   4   1        1.56        1.79      0.59 o 
  -7   4   1      119.42      117.06      3.14 o 
  -6   4   1       53.44       53.96      1.83 o 
  -5   4   1      336.22      340.02      4.87 o 
  -4   4   1      190.36      192.41      2.72 o 
  -3   4   1       57.15       56.67      0.96 o 
  -2   4   1      271.09      281.17      3.03 o 
  -1   4   1     1942.14     1920.75     17.43 o 
   0   4   1        4.09        3.10      0.23 o 
   1   4   1      958.70      998.13      8.99 o 
   2   4   1      147.99      144.65      3.05 o 
   4   4   1       65.95       69.69      3.18 o 
   5   4   1      349.69      339.44      5.38 o 
   6   4   1      326.72      327.22      6.38 o 
   7   4   1      192.88      181.03      3.66 o 
  -8   5   1       55.25       57.90      3.50 o 
  -7   5   1       20.74       21.68      1.24 o 
  -6   5   1       30.46       31.26      1.38 o 
  -5   5   1       65.52       66.25      1.40 o 
  -4   5   1      462.91      466.47      6.55 o 
  -3   5   1       73.88       70.66      2.09 o 
  -2   5   1       20.71       19.57      0.55 o 
  -1   5   1        2.40        1.95      0.17 o 
   0   5   1      219.62      220.96      2.61 o 
   1   5   1      144.55      152.39      1.77 o 
   2   5   1       51.66       51.67      2.57 o 
   3   5   1     1647.06     1653.86     18.29 o 
   4   5   1      356.39      356.16      4.71 o 
   5   5   1      667.39      650.20      9.41 o 
   6   5   1       95.54       91.45      2.37 o 
   7   5   1      145.18      138.39      4.13 o 
  -9   6   1       14.85       16.04      1.11 o 
  -8   6   1       23.69       21.55      0.93 o 
  -7   6   1      166.58      168.67      3.61 o 
  -6   6   1        2.41        2.43      0.55 o 
  -5   6   1        1.28        2.78      0.34 o 
  -4   6   1      102.32      110.39      2.73 o 
  -3   6   1       24.78       23.77      0.70 o 
  -2   6   1        8.76        8.99      0.45 o 
  -1   6   1       88.63       92.18      1.22 o 
   0   6   1       16.67       17.49      0.63 o 
   1   6   1     1188.97     1177.23     11.73 o 
   2   6   1       73.52       73.06      1.45 o 
   3   6   1      316.39      319.73      4.34 o 
   4   6   1        8.41        7.19      0.58 o 
   5   6   1       70.65       70.36      2.30 o 
   6   6   1        8.93        7.44      0.89 o 
  -9   7   1       98.17      101.28      3.37 o 
  -8   7   1      203.09      203.48      4.39 o 
  -7   7   1        1.92        2.66      0.54 o 
  -6   7   1      357.00      355.89      6.83 o 
  -5   7   1        6.14        6.33      0.52 o 
  -4   7   1       86.24       84.95      1.84 o 
  -3   7   1       94.38       99.16      1.69 o 
  -2   7   1      257.02      256.23      3.49 o 
  -1   7   1       17.51       16.06      0.62 o 
   0   7   1       25.41       25.77      0.75 o 
   1   7   1       46.81       50.42      1.02 o 
   2   7   1        7.85        6.83      0.42 o 
   3   7   1       36.57       36.02      1.35 o 
   4   7   1       20.79       19.26      1.29 o 
   5   7   1       92.19       95.09      2.08 o 
  -8   8   1        0.01        0.17      0.33 o 
  -7   8   1       66.80       67.61      4.14 o 
  -6   8   1      115.36      114.52      3.01 o 
  -5   8   1      189.58      195.96      3.48 o 
  -4   8   1       31.26       29.54      1.87 o 
  -3   8   1       10.60       10.10      0.58 o 
  -2   8   1       77.97       79.83      1.58 o 
  -1   8   1       16.16       14.84      0.88 o 
   0   8   1       72.93       76.24      1.64 o 
   1   8   1        9.75        9.60      0.59 o 
   2   8   1      161.50      160.24      3.13 o 
   3   8   1        0.68        0.55      0.42 o 
   4   8   1        3.36        2.73      0.49 o 
  -8   9   1       51.44       53.82      4.00 o 
  -7   9   1        0.23        0.14      0.34 o 
  -6   9   1        1.55        1.66      0.47 o 
  -5   9   1       38.27       36.48      1.61 o 
  -4   9   1       24.32       23.29      1.06 o 
  -3   9   1       45.71       48.64      1.51 o 
  -2   9   1       26.48       24.82      0.96 o 
  -1   9   1      111.83      112.46      3.08 o 
   0   9   1        1.57        2.39      0.40 o 
   1   9   1        7.36        6.16      0.57 o 
   2   9   1       96.87       98.02      2.36 o 
   3   9   1        0.43        1.23      0.49 o 
   4   9   1       50.60       52.78      2.05 o 
  -7  10   1       15.50       18.21      1.27 o 
  -6  10   1      110.00      108.73      3.22 o 
  -5  10   1       26.19       27.52      3.29 o 
  -4  10   1       98.97      102.87      3.10 o 
  -3  10   1       30.16       28.84      0.99 o 
  -2  10   1      102.74      104.60      2.29 o 
  -1  10   1       12.57       14.60      1.10 o 
   0  10   1      321.94      342.59      5.22 o 
   1  10   1       77.24       82.77      1.89 o 
   2  10   1      209.49      211.55      5.42 o 
  -6  11   1        1.83        2.06      0.63 o 
  -5  11   1       77.48       73.84      2.68 o 
  -4  11   1        3.11        4.03      0.84 o 
  -3  11   1      195.91      203.51      6.21 o 
  -2  11   1       52.03       54.40      2.27 o 
  -1  11   1      224.94      233.19      5.00 o 
   0  11   1       34.23       39.44      1.26 o 
   1  11   1       36.07       32.45      2.44 o 
  -5  12   1        4.47        5.44      1.53 o 
  -4  12   1        1.53        1.95      0.59 o 
  -3  12   1        1.19        2.16      0.84 o 
  -2  12   1       13.00       17.89      1.75 o 
  -1  12   1       68.54       65.62      2.29 o 
   0 -12   2       16.11       16.82      1.60 o 
   1 -12   2       32.72       29.92      1.96 o 
   2 -12   2       15.11       13.91      1.53 o 
   3 -12   2       20.48       18.95      1.34 o 
   4 -12   2        0.00       -0.21      0.32 o 
   5 -12   2      109.00      105.90      4.91 o 
  -2 -11   2       68.86       75.82      3.48 o 
  -1 -11   2       44.23       49.12      1.27 o 
   0 -11   2        0.29        0.32      0.33 o 
   1 -11   2       18.66       17.84      1.42 o 
   2 -11   2       50.46       45.65      2.40 o 
   3 -11   2      118.15      111.31      3.71 o 
   4 -11   2       29.07       30.32      1.60 o 
   5 -11   2       28.56       25.98      1.54 o 
   6 -11   2       45.22       43.41      2.72 o 
   7 -11   2       49.11       54.06      3.92 o 
  -3 -10   2       28.20       25.62      1.29 o 
  -2 -10   2        1.52        1.44      0.47 o 
  -1 -10   2      103.36      105.16      1.93 o 
   0 -10   2       48.63       46.18      1.27 o 
   1 -10   2        8.02       11.60      0.65 o 
   2 -10   2        0.34        0.29      0.29 o 
   3 -10   2       27.61       38.29      1.29 o 
   4 -10   2       14.72       13.14      1.14 o 
   5 -10   2        9.50        6.28      1.47 o 
   6 -10   2      125.60      125.08      3.48 o 
   7 -10   2       11.39       10.24      1.05 o 
  -4  -9   2       67.60       68.67      2.02 o 
  -3  -9   2       13.79       14.55      0.99 o 
  -2  -9   2       12.15       12.62      0.86 o 
  -1  -9   2       74.83       65.51      1.37 o 
   0  -9   2      174.24      171.02      3.63 o 
   1  -9   2      140.37      111.92      1.67 o 
   2  -9   2      242.44      229.68      3.90 o 
   3  -9   2      543.25      508.59      7.47 o 
   4  -9   2      356.37      327.07      6.66 o 
   5  -9   2      138.88      130.59      4.77 o 
   6  -9   2        7.32        7.35      1.67 o 
   7  -9   2       44.72       41.87      1.93 o 
   8  -9   2        0.17        0.07      0.36 o 
  -5  -8   2        7.77        7.28      0.69 o 
  -4  -8   2       31.39       32.04      1.13 o 
  -3  -8   2      129.34      125.64      2.29 o 
  -2  -8   2        6.50        4.87      0.38 o 
  -1  -8   2      143.22      116.53      1.90 o 
   0  -8   2       18.06       13.50      0.61 o 
   1  -8   2      378.91      323.72      3.70 o 
   2  -8   2       62.24       57.79      1.21 o 
   3  -8   2       26.20       24.29      0.89 o 
   4  -8   2       54.50       56.75      1.89 o 
   5  -8   2        1.97        1.56      0.40 o 
   6  -8   2       36.54       37.65      1.51 o 
   7  -8   2        2.09        2.14      0.47 o 
   8  -8   2       53.82       55.62      1.94 o 
  -6  -7   2       88.31       88.71      3.47 o 
  -5  -7   2       21.04       19.46      1.19 o 
  -4  -7   2       23.18       23.72      0.89 o 
  -3  -7   2        0.77        0.08      0.33 o 
  -2  -7   2       35.66       40.75      0.85 o 
  -1  -7   2        9.70        5.98      0.90 o 
   0  -7   2       47.88       49.80      0.88 o 
   1  -7   2      110.60      126.37      1.68 o 
   2  -7   2      371.89      388.60      4.81 o 
   3  -7   2      172.29      182.15      4.63 o 
   4  -7   2       49.63       47.81      1.63 o 
   5  -7   2      149.48      155.96      3.57 o 
   6  -7   2       16.74       17.89      1.17 o 
   7  -7   2       29.64       32.11      1.29 o 
   8  -7   2        0.32        0.46      0.68 o 
   9  -7   2       44.19       49.78      1.71 o 
  -6  -6   2       34.58       31.83      1.35 o 
  -5  -6   2      141.43      139.69      3.26 o 
  -4  -6   2       56.02       55.81      1.32 o 
  -3  -6   2      152.52      158.07      2.46 o 
  -2  -6   2       62.02       55.56      1.10 o 
  -1  -6   2      238.49      242.57      2.57 o 
   0  -6   2       82.87       73.74      0.96 o 
   1  -6   2       38.69       33.21      0.61 o 
   2  -6   2      808.85      822.19     11.31 o 
   3  -6   2        1.08        1.57      0.23 o 
   5  -6   2        6.91        5.36      0.75 o 
   6  -6   2      216.68      207.27      4.28 o 
   7  -6   2        0.06       -0.14      0.20 o 
   8  -6   2       36.29       36.71      1.30 o 
   9  -6   2       20.58       19.90      0.97 o 
  -7  -5   2        0.17        0.24      0.44 o 
  -6  -5   2       40.14       39.11      1.41 o 
  -5  -5   2       22.40       20.90      1.36 o 
  -4  -5   2        3.51        3.63      0.63 o 
  -3  -5   2      174.13      175.56      2.96 o 
  -2  -5   2        0.78        1.13      0.25 o 
  -1  -5   2      673.36      725.77      7.27 o 
   0  -5   2      328.59      381.65      3.72 o 
   1  -5   2      777.71      830.14      6.99 o 
   2  -5   2      138.48      166.83      2.18 o 
   3  -5   2       48.44       45.73      0.97 o 
   4  -5   2       27.77       27.63      0.79 o 
   5  -5   2        1.74        1.38      0.30 o 
   6  -5   2       51.54       53.45      1.68 o 
   7  -5   2        8.62        8.55      0.58 o 
   8  -5   2       47.75       50.37      2.77 o 
   9  -5   2       43.43       44.33      1.73 o 
  -7  -4   2       11.74       11.17      1.24 o 
  -6  -4   2       67.72       57.28      2.19 o 
  -5  -4   2      163.28      168.39      3.13 o 
  -4  -4   2        2.25        1.13      0.32 o 
  -3  -4   2      518.43      574.90      6.72 o 
  -2  -4   2      126.67      171.11      2.06 o 
  -1  -4   2      822.99      923.43      9.20 o 
   0  -4   2      135.42      204.05      2.08 o 
   1  -4   2        7.35        5.43      0.35 o 
   2  -4   2      522.28      508.71      6.52 o 
   3  -4   2       92.66       89.73      1.38 o 
   4  -4   2      237.46      231.41      2.74 o 
   5  -4   2       15.80       14.51      0.38 o 
   6  -4   2      113.70      121.07      3.02 o 
   7  -4   2        0.16        0.26      0.22 o 
   8  -4   2       25.27       27.26      1.11 o 
   9  -4   2        9.90       12.03      0.78 o 
  -8  -3   2       67.27       63.43      1.89 o 
  -7  -3   2        5.99        5.10      0.88 o 
  -6  -3   2        0.07        0.15      0.26 o 
  -5  -3   2        3.07        2.31      0.42 o 
  -3  -3   2        1.89        1.50      0.18 o 
  -2  -3   2      274.32      309.50      3.32 o 
  -1  -3   2     1597.90     1562.63     15.65 o 
   0  -3   2      253.59      273.01      3.24 o 
   1  -3   2     1499.79     1459.19     18.44 o 
   3  -3   2      426.07      407.99      4.51 o 
   4  -3   2      138.61       68.87      2.07 o 
   5  -3   2       66.31       62.26      0.96 o 
   6  -3   2      216.04      218.98      2.84 o 
   7  -3   2      137.72      137.88      3.47 o 
   8  -3   2       48.46       53.96      1.78 o 
   9  -3   2        4.17        5.46      0.64 o 
  -8  -2   2      212.16      217.15      5.34 o 
  -7  -2   2        5.06        4.78      0.48 o 
  -6  -2   2      514.12      518.73      6.48 o 
  -5  -2   2      158.63      159.28      2.44 o 
  -4  -2   2     1125.85     1137.80     25.00 o 
  -3  -2   2       17.30       10.55      1.21 o 
  -2  -2   2      319.93      334.02      4.05 o 
  -1  -2   2     1536.75     1633.25     13.75 o 
   0  -2   2     1905.55     1951.59     23.62 o 
   1  -2   2     1533.37     1590.19     25.08 o 
   2  -2   2      153.07      167.00      1.90 o 
   3  -2   2      636.99      657.57      6.40 o 
   4  -2   2      197.49      204.15      2.50 o 
   5  -2   2        0.31        0.37      0.11 o 
   6  -2   2       11.79       13.23      0.68 o 
   7  -2   2      103.16      103.17      1.97 o 
   8  -2   2        9.62        9.40      0.73 o 
   9  -2   2      104.18      100.45      3.14 o 
  -9  -1   2       30.04       28.18      2.88 o 
  -8  -1   2       39.76       36.34      1.11 o 
  -7  -1   2      186.08      176.19      2.80 o 
  -6  -1   2       86.79       86.00      1.61 o 
  -5  -1   2       38.69       41.09      1.04 o 
  -4  -1   2        3.19        1.51      0.18 o 
  -3  -1   2      667.63      673.04      7.50 o 
  -2  -1   2      260.81      274.31      3.71 o 
  -1  -1   2      413.07      432.19      4.78 o 
   0  -1   2      167.07      185.20      2.09 o 
   1  -1   2      326.97      331.83      4.02 o 
   2  -1   2       77.55       81.44      1.23 o 
   3  -1   2      372.89      401.56      4.52 o 
   4  -1   2      224.46      227.38      2.77 o 
   5  -1   2       55.83       59.62      1.34 o 
   6  -1   2       81.57       82.83      1.66 o 
   7  -1   2       73.36       79.14      1.72 o 
   8  -1   2      105.38      105.57      3.28 o 
  -9   0   2       42.58       38.45      1.16 o 
  -8   0   2        2.73        2.93      0.60 o 
  -7   0   2        2.35        2.42      0.31 o 
  -6   0   2      163.24      167.28      2.78 o 
  -5   0   2       19.35       21.24      0.48 o 
  -4   0   2      189.40      204.04      3.53 o 
  -3   0   2       96.16       94.58      1.23 o 
  -2   0   2     1709.41     1746.79     22.73 o 
  -1   0   2       25.70       36.09      0.54 o 
   0   0   2       10.10       17.02      0.29 o 
   1   0   2     2615.16     2544.25     28.33 o 
   2   0   2      536.44      527.46      6.76 o 
   3   0   2        0.08        0.35      0.11 o 
   4   0   2       22.43       21.12      0.54 o 
   5   0   2        0.96        0.36      0.24 o 
   6   0   2       51.39       52.31      1.48 o 
   7   0   2       21.74       19.87      0.85 o 
   8   0   2       11.27       11.48      0.80 o 
  -9   1   2      142.47      142.90      2.48 o 
  -8   1   2        5.15        4.28      0.40 o 
  -7   1   2      146.00      154.60      2.63 o 
  -6   1   2        2.30        4.33      0.50 o 
  -5   1   2      438.73      448.99      8.02 o 
  -4   1   2       45.21       63.64      1.68 o 
  -3   1   2      170.31      162.76      3.14 o 
  -2   1   2     2793.74     2703.07     35.18 o 
  -1   1   2     1053.73     1030.52     13.91 o 
   0   1   2     3337.45     3135.69     34.30 o 
   1   1   2     1147.36     1137.64     21.37 o 
   2   1   2     1850.40     1844.42     20.01 o 
   3   1   2      297.42      343.33      9.76 o 
   4   1   2       82.26       81.85      3.13 o 
   5   1   2      512.35      539.24      7.47 o 
   6   1   2      133.19      132.70      2.63 o 
   7   1   2      123.38      122.77      3.06 o 
   8   1   2        9.47        9.08      0.76 o 
  -9   2   2        4.25        4.17      0.52 o 
  -8   2   2      146.73      141.43      3.69 o 
  -7   2   2       17.46       17.77      1.67 o 
  -6   2   2      467.25      509.92     11.89 o 
  -5   2   2      334.87      336.09      6.29 o 
  -4   2   2       31.84       27.88      1.04 o 
  -3   2   2      200.69      179.88      2.21 o 
  -1   2   2     1469.47     1449.85     14.54 o 
   0   2   2       65.79       72.30      1.21 o 
   1   2   2      116.66      126.62      1.51 o 
   2   2   2      482.29      503.75      5.76 o 
   3   2   2      504.21      557.95      6.42 o 
   4   2   2       40.83       38.30      1.18 o 
   5   2   2       95.21       93.79      1.99 o 
   6   2   2       79.68       74.18      3.28 o 
   7   2   2       30.86       30.50      1.52 o 
   8   2   2       21.97       21.64      1.70 o 
  -9   3   2       12.15       11.28      2.11 o 
  -8   3   2      677.93      666.98     11.73 o 
  -7   3   2      105.68      110.63      3.65 o 
  -6   3   2       58.99       62.88      4.79 o 
  -5   3   2       13.18       10.63      0.98 o 
  -4   3   2        1.69        1.10      0.20 o 
  -3   3   2       12.98       14.30      0.47 o 
  -2   3   2        6.49        4.82      0.25 o 
  -1   3   2      204.53      225.63      5.71 o 
   0   3   2      932.91      928.84      9.08 o 
   1   3   2       38.40       41.53      0.65 o 
   2   3   2       92.96       88.39      1.26 o 
   3   3   2        0.38        0.24      0.18 o 
   4   3   2       84.18       76.38      1.74 o 
   5   3   2       32.82       32.96      1.15 o 
   6   3   2       17.68       18.05      0.97 o 
   7   3   2      165.01      158.31      3.26 o 
  -8   4   2       82.97       81.34      2.59 o 
  -7   4   2      104.64      110.44      3.04 o 
  -6   4   2        9.86        8.77      0.68 o 
  -5   4   2      445.66      425.32      5.09 o 
  -4   4   2        6.65        6.62      0.31 o 
  -3   4   2     1228.02     1192.48     33.58 o 
  -2   4   2      138.10      148.74      2.03 o 
  -1   4   2      347.15      319.77      3.37 o 
   0   4   2      134.57      132.93      1.87 o 
   1   4   2      282.66      240.38      6.14 o 
   3   4   2      485.50      503.54      9.42 o 
   4   4   2      100.85       97.72      2.16 o 
   5   4   2      503.89      516.17      7.65 o 
   6   4   2       21.90       22.22      1.11 o 
   7   4   2       39.21       38.33      1.51 o 
  -8   5   2       81.20       87.56      1.81 o 
  -7   5   2        0.77        0.88      0.24 o 
  -6   5   2       60.78       61.49      1.39 o 
  -5   5   2        7.41        5.98      0.48 o 
  -4   5   2       27.90       20.71      2.13 o 
  -3   5   2      458.49      468.93      5.59 o 
  -2   5   2      209.99      208.04      3.11 o 
  -1   5   2      259.58      273.88      3.02 o 
   0   5   2       41.52       44.24      1.47 o 
   1   5   2      152.35      143.36      4.83 o 
   2   5   2       34.48       33.18      0.84 o 
   3   5   2      327.02      334.27      4.42 o 
   4   5   2       99.47      102.72      1.96 o 
   5   5   2        2.64        2.20      0.49 o 
   6   5   2       23.10       22.98      1.25 o 
  -9   6   2        8.53        9.85      0.73 o 
  -8   6   2       13.46       14.19      0.80 o 
  -7   6   2       49.80       48.87      2.09 o 
  -6   6   2       40.55       44.81      2.14 o 
  -5   6   2      187.20      189.18      3.23 o 
  -4   6   2       31.02       32.74      1.00 o 
  -3   6   2        1.21        0.93      0.36 o 
  -2   6   2       97.82       94.00      1.77 o 
  -1   6   2      961.69      948.05     11.56 o 
   0   6   2      590.37      580.99      6.85 o 
   1   6   2     1086.13     1103.36     11.09 o 
   2   6   2      535.58      545.97      5.85 o 
   3   6   2      171.00      170.28      2.74 o 
   4   6   2      176.73      173.93      2.88 o 
   5   6   2        0.24        0.48      0.66 o 
   6   6   2        3.46        3.30      0.64 o 
  -9   7   2        1.82        1.60      0.43 o 
  -8   7   2       23.48       24.02      2.23 o 
  -7   7   2        9.01        8.41      0.76 o 
  -6   7   2       76.73       75.83      2.23 o 
  -5   7   2       45.01       44.83      1.29 o 
  -4   7   2      140.19      139.14      2.81 o 
  -3   7   2     1201.27     1207.53     14.55 o 
  -2   7   2      575.58      559.77      6.85 o 
  -1   7   2     1374.70     1331.20     14.69 o 
   0   7   2      402.77      404.20      5.29 o 
   1   7   2      451.19      447.24      5.56 o 
   2   7   2      146.55      146.66      2.97 o 
   3   7   2       36.72       38.31      1.16 o 
   4   7   2       13.35       15.43      0.89 o 
   5   7   2       63.49       65.92      1.72 o 
  -8   8   2       22.07       19.81      1.17 o 
  -7   8   2       27.48       28.49      2.98 o 
  -6   8   2       65.04       57.15      3.49 o 
  -5   8   2      388.08      378.96      5.93 o 
  -4   8   2        6.45        5.73      0.57 o 
  -3   8   2      239.98      239.50      3.44 o 
  -2   8   2       18.61       19.04      0.81 o 
  -1   8   2       26.51       24.52      0.89 o 
   0   8   2        0.66        0.59      0.31 o 
   1   8   2       48.25       48.42      1.40 o 
   2   8   2      122.24      121.63      2.65 o 
   3   8   2        1.60        1.47      0.49 o 
   4   8   2       43.75       41.50      1.60 o 
  -8   9   2        8.32        7.46      1.71 o 
  -7   9   2        0.11        0.22      0.41 o 
  -6   9   2        3.10        2.97      0.61 o 
  -5   9   2       15.80       17.24      1.45 o 
  -4   9   2        8.21        7.69      0.70 o 
  -3   9   2       17.45       17.00      0.78 o 
  -2   9   2      127.28      123.92      4.24 o 
  -1   9   2       96.24       96.95      2.88 o 
   0   9   2        2.18        1.48      0.37 o 
   1   9   2        4.54        5.71      0.89 o 
   2   9   2       21.18       21.85      1.35 o 
   3   9   2       25.85       26.83      2.20 o 
  -7  10   2        0.46        1.93      0.60 o 
  -6  10   2        3.82        3.80      1.98 o 
  -5  10   2        9.45        6.88      1.03 o 
  -4  10   2       81.41       82.59      1.80 o 
  -3  10   2        5.55        5.59      0.63 o 
  -2  10   2        0.03        0.31      0.42 o 
  -1  10   2        2.54        2.24      0.57 o 
   0  10   2        7.84        7.84      0.68 o 
   1  10   2       11.16       12.01      0.80 o 
   2  10   2        9.50        9.11      2.25 o 
  -6  11   2        0.10        0.48      0.47 o 
  -5  11   2       12.43       13.30      1.32 o 
  -4  11   2      129.61      130.82      3.34 o 
  -3  11   2        9.44       10.49      1.01 o 
  -2  11   2      111.14      108.64      3.00 o 
  -1  11   2       10.71       10.65      1.05 o 
   0  11   2       75.68       79.07      1.87 o 
  -3  12   2      140.46      136.18      4.82 o 
  -2  12   2       50.19       51.37      2.05 o 
  -1 -12   3      276.43      282.29      7.63 o 
   0 -12   3       18.82       18.07      1.50 o 
   1 -12   3      302.07      330.80      8.87 o 
   2 -12   3        8.28        7.90      1.00 o 
   3 -12   3      130.65      142.08      3.98 o 
   4 -12   3       18.77       18.51      1.16 o 
   5 -12   3       16.23       17.82      1.49 o 
  -2 -11   3        5.45        4.95      0.84 o 
  -1 -11   3       23.57       27.24      1.04 o 
   0 -11   3       65.41       64.09      3.77 o 
   1 -11   3        0.38       -0.35      0.69 o 
   2 -11   3       49.11       49.61      1.92 o 
   3 -11   3       16.33       14.68      0.96 o 
   4 -11   3       44.35       42.51      3.16 o 
   5 -11   3        2.68        3.01      0.65 o 
   6 -11   3       20.33       19.22      1.35 o 
  -3 -10   3       49.04       46.06      1.60 o 
  -2 -10   3       17.62       19.61      1.06 o 
  -1 -10   3      185.72      177.42      2.73 o 
   0 -10   3        0.01        0.12      0.26 o 
   1 -10   3      242.44      225.16      3.62 o 
   2 -10   3       15.71       18.69      0.90 o 
   3 -10   3      203.54      192.34      3.99 o 
   4 -10   3       22.13       22.19      5.76 o 
   5 -10   3      110.06      106.21      3.12 o 
   6 -10   3       81.10       82.68      2.69 o 
   7 -10   3       25.08       23.16      1.41 o 
  -4  -9   3       55.06       53.85      1.88 o 
  -3  -9   3       12.57       11.39      0.88 o 
  -2  -9   3      105.08      107.19      4.56 o 
  -1  -9   3        1.53        0.50      0.27 o 
   0  -9   3      119.18      128.26      2.25 o 
   1  -9   3        3.99        0.93      0.25 o 
   2  -9   3       10.17       13.81      1.16 o 
   3  -9   3       16.53       19.41      0.86 o 
   4  -9   3       46.87       47.79      2.05 o 
   5  -9   3       93.02       86.79      2.61 o 
   6  -9   3       13.76       10.95      1.00 o 
   7  -9   3      210.86      204.77      4.80 o 
   8  -9   3        4.79        6.98      1.72 o 
  -5  -8   3        0.03        0.60      0.45 o 
  -4  -8   3       14.05       14.70      0.85 o 
  -3  -8   3        1.68        0.03      0.38 o 
  -2  -8   3       76.00       69.47      1.22 o 
  -1  -8   3      116.85       88.12      2.16 o 
   0  -8   3      427.03      407.95      4.16 o 
   1  -8   3       31.74       22.69      0.61 o 
   2  -8   3       84.48       84.29      1.84 o 
   3  -8   3        1.23        1.34      0.29 o 
   4  -8   3       29.36       27.25      1.26 o 
   5  -8   3       53.67       54.01      1.89 o 
   6  -8   3        4.59        4.42      0.62 o 
   7  -8   3        3.69        4.17      0.62 o 
   8  -8   3       46.94       44.83      7.45 o 
  -6  -7   3       37.25       37.76      1.75 o 
  -5  -7   3       40.30       36.05      1.40 o 
  -4  -7   3      144.21      141.52      2.45 o 
  -3  -7   3      334.43      310.94      4.23 o 
  -2  -7   3      521.71      519.21      7.97 o 
  -1  -7   3      116.10       94.77      1.43 o 
   0  -7   3       44.21       42.64      0.79 o 
   1  -7   3       76.25       75.16      1.55 o 
   2  -7   3       17.70       17.05      0.88 o 
   3  -7   3        0.14        0.64      0.22 o 
   4  -7   3       25.47       23.81      1.10 o 
   5  -7   3      239.14      229.23      4.80 o 
   6  -7   3        0.00       -0.11      0.23 o 
   7  -7   3       82.68       82.17      2.46 o 
   8  -7   3       28.87       27.42      1.27 o 
  -6  -6   3        0.14        0.00      0.34 o 
  -5  -6   3      274.11      267.88      5.84 o 
  -4  -6   3        1.85        0.98      0.38 o 
  -3  -6   3       53.73       50.35      1.35 o 
  -2  -6   3      377.30      380.83      4.60 o 
  -1  -6   3       48.30       45.78      0.84 o 
   0  -6   3      397.45      411.44      4.99 o 
   1  -6   3       78.98       82.04      1.40 o 
   2  -6   3      863.44      884.94     10.02 o 
   3  -6   3       74.91       71.62      1.44 o 
   4  -6   3      191.57      113.39      3.35 o 
   5  -6   3       25.59       25.41      1.24 o 
   6  -6   3      257.63      244.22      6.14 o 
   7  -6   3       14.78       17.17      1.00 o 
   8  -6   3       82.00       76.36      2.19 o 
   9  -6   3       13.72       17.73      2.34 o 
  -7  -5   3        5.70        4.72      0.68 o 
  -6  -5   3        0.06        0.10      0.44 o 
  -5  -5   3      165.59      161.31      3.95 o 
  -4  -5   3       68.83       68.96      2.08 o 
  -3  -5   3      175.43      173.29      2.53 o 
  -2  -5   3       77.79       73.82      1.09 o 
  -1  -5   3      666.41      655.65      5.67 o 
   0  -5   3       54.89       66.63      1.37 o 
   1  -5   3        1.76        2.00      0.15 o 
   2  -5   3      568.23      588.01      6.71 o 
   3  -5   3      300.92      298.08      7.23 o 
   4  -5   3       56.02       52.16      1.80 o 
   5  -5   3       15.84       16.22      0.88 o 
   6  -5   3       56.24       55.32      1.87 o 
   7  -5   3        5.15        4.25      0.56 o 
   8  -5   3        4.61        4.35      0.59 o 
   9  -5   3      121.98      118.36      3.47 o 
  -7  -4   3        9.14        8.16      1.08 o 
  -6  -4   3        0.34        0.11      0.26 o 
  -5  -4   3       11.78       11.19      1.16 o 
  -4  -4   3      309.88      300.54      4.04 o 
  -3  -4   3        0.06        0.14      0.16 o 
  -2  -4   3      237.31      257.82      2.65 o 
  -1  -4   3      205.59      200.51      1.79 o 
   0  -4   3      658.82      698.00      6.40 o 
   1  -4   3      286.47      319.37      2.96 o 
   2  -4   3        0.93        2.02      0.38 o 
   3  -4   3       14.18       17.10      0.41 o 
   4  -4   3       18.23       18.13      0.44 o 
   5  -4   3      159.06      162.90      4.13 o 
   6  -4   3       57.24       60.96      1.94 o 
   7  -4   3      407.42      408.87      9.53 o 
   8  -4   3        0.95        0.97      0.37 o 
   9  -4   3       58.76       62.63      2.24 o 
  -8  -3   3        2.81        3.07      0.78 o 
  -7  -3   3      208.28      204.44      3.31 o 
  -6  -3   3      191.70      179.79      2.89 o 
  -5  -3   3      270.55      274.00      3.80 o 
  -3  -3   3      466.93      461.71      5.39 o 
  -2  -3   3       26.13       31.99      0.60 o 
  -1  -3   3       42.07       41.39      0.59 o 
   0  -3   3      750.09      742.14      7.26 o 
   1  -3   3      403.24      454.12      4.48 o 
   2  -3   3      218.69      215.03      3.68 o 
   3  -3   3      538.34      545.97      6.00 o 
   4  -3   3      687.11      724.10      7.97 o 
   5  -3   3      425.26      433.77      5.80 o 
   6  -3   3       99.47      102.60      2.86 o 
   7  -3   3        7.41        6.09      0.65 o 
   8  -3   3       58.09       58.18      2.09 o 
   9  -3   3        1.18        1.35      0.47 o 
  -8  -2   3        1.35        0.26      0.32 o 
  -7  -2   3       16.43       16.69      0.80 o 
  -6  -2   3       28.97       29.03      1.19 o 
  -5  -2   3       16.73       18.73      0.74 o 
  -3  -2   3      999.21     1005.11     14.89 o 
  -2  -2   3     1137.46     1144.08     12.46 o 
  -1  -2   3      819.85      815.59      7.91 o 
   0  -2   3       52.29       45.58      0.63 o 
   1  -2   3      889.32      902.99      9.88 o 
   2  -2   3       82.76       93.05      1.35 o 
   3  -2   3      307.99      310.45      3.56 o 
   4  -2   3       88.69       81.77      1.39 o 
   5  -2   3      435.58      429.35      5.82 o 
   6  -2   3       20.98       21.37      0.73 o 
   7  -2   3       42.04       43.05      1.70 o 
   8  -2   3       36.03       37.38      1.68 o 
  -9  -1   3        0.10       -0.07      0.56 o 
  -8  -1   3       91.73       87.46      1.86 o 
  -7  -1   3        9.71        9.99      0.58 o 
  -6  -1   3       97.82      102.69      2.05 o 
  -5  -1   3       78.87       72.08      1.52 o 
  -4  -1   3       87.99       93.86      1.27 o 
  -3  -1   3       61.40       78.74      2.07 o 
  -2  -1   3      720.27      776.29     30.77 o 
  -1  -1   3       33.83       31.06      0.49 o 
   0  -1   3      353.82      386.04      3.84 o 
   1  -1   3       54.56       63.29      0.93 o 
   2  -1   3      351.06      347.24      4.54 o 
   3  -1   3       53.96       55.66      0.90 o 
   4  -1   3       15.87       13.61      0.43 o 
   5  -1   3      156.39      166.90      2.68 o 
   6  -1   3       11.53       11.56      0.89 o 
   7  -1   3      138.66      139.45      2.60 o 
   8  -1   3        1.84        1.95      0.54 o 
  -9   0   3        8.48        8.40      0.63 o 
  -8   0   3       86.74       87.00      1.78 o 
  -7   0   3       16.86       18.91      0.94 o 
  -6   0   3      126.35      127.30      2.30 o 
  -5   0   3      208.17      217.63      2.78 o 
  -4   0   3      356.60      381.47      4.49 o 
  -3   0   3      109.43       99.92      1.37 o 
  -2   0   3      369.44      369.94     12.28 o 
  -1   0   3      125.22      138.11      1.49 o 
   0   0   3       17.74       15.13      0.32 o 
   1   0   3       24.86       21.94      0.38 o 
   2   0   3       68.91       77.60      1.82 o 
   3   0   3      994.93     1061.43     13.45 o 
   4   0   3       77.40       82.11      2.02 o 
   5   0   3      557.91      582.55      7.92 o 
   6   0   3       17.31       17.19      1.33 o 
   7   0   3       84.25       83.08      1.91 o 
   8   0   3        0.46        0.17      0.39 o 
  -9   1   3       58.04       60.83      1.59 o 
  -8   1   3       14.04       14.23      0.69 o 
  -7   1   3      152.40      154.48      2.71 o 
  -6   1   3       76.36       79.26      1.75 o 
  -5   1   3       59.47       58.18      0.92 o 
  -4   1   3      156.18      149.23      2.33 o 
  -3   1   3       72.31       74.44      1.09 o 
  -1   1   3       71.14       67.06      0.85 o 
   0   1   3     2138.27     2049.35     20.45 o 
   1   1   3      582.37      657.81      6.53 o 
   2   1   3     1416.66     1404.43     15.31 o 
   3   1   3      168.42      224.69      3.34 o 
   4   1   3      112.90      113.92      2.66 o 
   5   1   3       26.92       25.37      0.90 o 
   6   1   3       10.03       10.68      0.73 o 
   7   1   3       57.73       59.71      1.66 o 
   8   1   3        0.05       -0.22      0.33 o 
  -9   2   3       42.77       48.36      1.30 o 
  -8   2   3       38.13       40.07      1.07 o 
  -7   2   3      127.10      135.14      2.94 o 
  -6   2   3       20.29       19.90      0.58 o 
  -5   2   3      517.44      530.33      6.16 o 
  -4   2   3      105.53      120.26      1.66 o 
  -3   2   3       62.38       60.74      0.98 o 
  -2   2   3      367.10      370.40      4.39 o 
  -1   2   3      161.51      195.43      3.48 o 
   0   2   3       38.10       36.67      0.61 o 
   1   2   3      653.15      743.99      6.74 o 
   2   2   3      470.68      467.23      4.86 o 
   3   2   3       10.01       15.38      0.75 o 
   4   2   3      134.39      136.93      2.51 o 
   5   2   3       14.17       13.46      0.76 o 
   6   2   3       72.14       71.42      3.56 o 
   7   2   3        0.86        0.57      0.39 o 
  -9   3   3        0.35        0.49      0.24 o 
  -8   3   3       44.53       45.51      1.93 o 
  -7   3   3       14.53       12.85      0.51 o 
  -6   3   3      192.42      199.28      3.17 o 
  -5   3   3       90.74       88.66      1.35 o 
  -4   3   3      274.49      284.63      3.54 o 
  -3   3   3      247.98      279.68      5.12 o 
  -2   3   3       11.73       13.01      0.70 o 
  -1   3   3     1118.94     1213.03     11.78 o 
   0   3   3      138.40      133.57      1.80 o 
   1   3   3      223.84      271.15      2.80 o 
   2   3   3        1.51        0.50      0.24 o 
   3   3   3      362.31      370.61      4.63 o 
   4   3   3        0.84        0.44      0.28 o 
   5   3   3       31.57       31.83      1.17 o 
   6   3   3        4.14        3.19      0.53 o 
   7   3   3       13.60       13.25      1.00 o 
  -9   4   3       16.41       18.44      1.36 o 
  -8   4   3       33.68       34.14      1.57 o 
  -7   4   3      136.10      137.49      2.48 o 
  -6   4   3       42.62       43.10      1.09 o 
  -5   4   3      133.54      140.40      2.45 o 
  -4   4   3      135.86      136.78      2.38 o 
  -3   4   3      832.35      868.61      9.96 o 
  -2   4   3       27.87       27.67      0.68 o 
  -1   4   3      416.92      452.21      4.69 o 
   0   4   3      325.96      315.07      3.89 o 
   1   4   3      580.78      588.16      6.74 o 
   2   4   3       91.02       86.32      1.26 o 
   3   4   3        4.37        4.29      0.46 o 
   4   4   3      155.25      151.73      3.43 o 
   5   4   3        1.76        1.22      0.42 o 
   6   4   3        0.42        0.33      0.39 o 
  -9   5   3        5.70        5.38      0.56 o 
  -8   5   3       41.60       42.27      1.30 o 
  -7   5   3      120.75      114.39      2.25 o 
  -6   5   3      311.63      312.84      4.84 o 
  -5   5   3       22.81       20.72      0.79 o 
  -4   5   3       59.95       57.39      1.84 o 
  -3   5   3      227.91      221.35      2.97 o 
  -2   5   3      109.74      105.84      1.89 o 
  -1   5   3      229.51      220.77      2.57 o 
   1   5   3     1318.10     1297.40     22.95 o 
   2   5   3        0.29        0.18      0.19 o 
   3   5   3      276.93      284.33      3.94 o 
   4   5   3      120.71      118.24      2.16 o 
   5   5   3       53.64       55.88      1.77 o 
   6   5   3       21.72       20.45      2.01 o 
  -9   6   3       54.38       54.73      1.98 o 
  -8   6   3        0.39        0.33      0.28 o 
  -7   6   3        0.08       -0.02      0.21 o 
  -6   6   3      113.86      114.69      2.32 o 
  -5   6   3       19.00       20.30      2.40 o 
  -4   6   3       80.14       79.92      1.78 o 
  -3   6   3       60.15       58.49      1.20 o 
  -2   6   3      193.52      202.18      3.23 o 
  -1   6   3      873.61      863.17      9.74 o 
   0   6   3        0.31        0.20      0.18 o 
   1   6   3       41.04       44.91      1.17 o 
   2   6   3       88.70       88.47      1.95 o 
   3   6   3       33.76       36.20      1.45 o 
   4   6   3       11.03       11.57      0.76 o 
   5   6   3      134.10      126.90      2.97 o 
  -8   7   3       26.70       29.32      1.31 o 
  -7   7   3        3.98        3.57      0.47 o 
  -6   7   3        0.54        0.17      0.24 o 
  -5   7   3       61.38       60.22      1.59 o 
  -4   7   3        0.28        0.00      0.23 o 
  -3   7   3      721.68      710.45      9.55 o 
  -2   7   3      236.67      228.88      5.17 o 
  -1   7   3       20.80       20.43      0.71 o 
   0   7   3       28.00       32.27      1.92 o 
   1   7   3       78.75       77.65      1.70 o 
   2   7   3       20.47       20.30      1.06 o 
   3   7   3      145.58      138.53      3.08 o 
   4   7   3        2.30        1.56      0.43 o 
   5   7   3        1.23        1.09      0.45 o 
  -8   8   3      106.06      110.33      3.07 o 
  -7   8   3      112.73      109.66      3.03 o 
  -6   8   3      273.44      264.10      4.56 o 
  -5   8   3      747.85      754.02     10.79 o 
  -4   8   3      850.72      826.91     11.68 o 
  -3   8   3      195.30      194.63      3.33 o 
  -2   8   3      384.17      378.21      5.69 o 
  -1   8   3       28.88       28.03      0.82 o 
   0   8   3      114.82      107.74      2.15 o 
   1   8   3       15.85       18.20      1.24 o 
   2   8   3        3.95        3.83      0.70 o 
   3   8   3      131.50      132.76      2.97 o 
   4   8   3        8.03        8.45      0.96 o 
  -7   9   3      610.32      614.31     11.56 o 
  -6   9   3       82.82       78.98      3.95 o 
  -5   9   3      228.46      220.81      4.09 o 
  -4   9   3        4.34        3.90      0.71 o 
  -3   9   3       56.45       55.48      2.44 o 
  -2   9   3       33.91       33.26      1.18 o 
  -1   9   3       24.70       25.29      1.28 o 
   0   9   3      207.16      202.08      4.53 o 
   1   9   3       59.03       61.77      1.59 o 
   2   9   3       30.94       29.75      1.52 o 
   3   9   3        0.00       -0.47      0.47 o 
  -7  10   3        2.71        2.19      1.27 o 
  -6  10   3        1.82        1.35      0.57 o 
  -5  10   3       11.67       11.30      0.91 o 
  -4  10   3        4.76        5.71      0.76 o 
  -3  10   3       14.73       13.43      0.90 o 
  -2  10   3       36.97       37.57      1.62 o 
  -1  10   3        4.29        5.75      0.80 o 
   0  10   3        2.50        2.60      0.47 o 
   1  10   3       30.46       27.79      1.63 o 
  -5  11   3       34.38       36.02      2.41 o 
  -4  11   3        5.59        5.85      0.67 o 
  -3  11   3       32.40       35.08      1.61 o 
  -2  11   3       70.31       72.40      2.43 o 
  -1  11   3       19.48       21.38      2.84 o 
   0  11   3      103.11      101.48      2.91 o 
  -1 -12   4       97.19      109.49      3.86 o 
   0 -12   4        1.67        1.23      0.75 o 
   1 -12   4       19.26       23.15      1.74 o 
   2 -12   4       30.68       31.34      1.59 o 
   3 -12   4      110.60      111.35      6.09 o 
   4 -12   4        3.59        4.61      0.65 o 
   5 -12   4       20.28       23.58      1.59 o 
  -2 -11   4       12.03       11.26      1.08 o 
  -1 -11   4      175.03      192.03      3.88 o 
   0 -11   4       26.39       28.65      1.18 o 
   1 -11   4        2.24        1.39      0.71 o 
   2 -11   4        6.48        4.62      0.73 o 
   3 -11   4       88.49       80.55      2.07 o 
   4 -11   4        1.65        1.53      0.42 o 
   5 -11   4       67.21       65.83      2.47 o 
   6 -11   4        1.12        0.77      0.46 o 
  -3 -10   4      146.38      158.91      3.27 o 
  -2 -10   4        2.37        1.97      0.49 o 
  -1 -10   4       15.42       15.89      0.71 o 
   0 -10   4       92.33       91.16      2.22 o 
   1 -10   4      174.51      165.36      3.84 o 
   2 -10   4       27.69       27.31      1.08 o 
   3 -10   4       69.92       69.79      1.81 o 
   4 -10   4       80.31       75.05      2.50 o 
   5 -10   4       27.31       28.01      1.48 o 
   6 -10   4       24.24       22.86      1.39 o 
   7 -10   4       10.80        9.99      1.05 o 
  -4  -9   4       41.64       41.65      1.51 o 
  -3  -9   4      114.31      109.19      2.46 o 
  -2  -9   4      120.50      118.99      2.48 o 
  -1  -9   4       44.28       39.62      1.63 o 
   0  -9   4       14.18       11.82      0.58 o 
   1  -9   4      236.06      235.93      3.27 o 
   2  -9   4       18.08       17.86      0.83 o 
   3  -9   4      167.62      174.44      3.18 o 
   4  -9   4       23.00       23.14      1.26 o 
   5  -9   4      188.06      187.00      5.84 o 
   6  -9   4       68.30       65.71      2.29 o 
   7  -9   4        5.78        5.17      0.74 o 
   8  -9   4      120.67      106.98      5.87 o 
  -5  -8   4      116.58      107.34      2.22 o 
  -4  -8   4       34.95       34.69      1.65 o 
  -3  -8   4       41.76       36.56      1.36 o 
  -2  -8   4      152.05      163.75      2.20 o 
  -1  -8   4      100.92       92.70      1.60 o 
   0  -8   4      118.48      128.00      1.64 o 
   1  -8   4        6.28        5.78      0.40 o 
   2  -8   4      368.31      375.65      5.66 o 
   3  -8   4       67.44       65.15      1.57 o 
   4  -8   4        0.98        1.19      0.41 o 
   5  -8   4      294.02      285.70      5.95 o 
   6  -8   4       55.85       53.51      1.92 o 
   7  -8   4      112.39      107.38      3.20 o 
   8  -8   4       91.88       85.26      2.63 o 
  -6  -7   4        0.71        0.71      0.43 o 
  -5  -7   4        9.88        8.83      1.07 o 
  -4  -7   4        0.22        0.35      0.45 o 
  -3  -7   4       28.11       23.99      0.99 o 
  -2  -7   4        2.73        2.15      0.28 o 
  -1  -7   4       78.72       79.12      1.38 o 
   0  -7   4       68.66       68.59      1.10 o 
   1  -7   4      228.18      218.60      2.34 o 
   2  -7   4        7.32        6.94      0.52 o 
   3  -7   4      359.48      358.76      6.55 o 
   4  -7   4       74.50       69.58      2.08 o 
   5  -7   4       53.47       50.73      1.73 o 
   6  -7   4      143.32      136.41      3.35 o 
   7  -7   4       52.80       53.19      1.85 o 
   8  -7   4       18.58       19.43      1.14 o 
  -7  -6   4        9.09        9.23      1.23 o 
  -6  -6   4      146.38      134.62      3.86 o 
  -5  -6   4       22.90       21.24      1.10 o 
  -4  -6   4      217.85      216.97      3.21 o 
  -3  -6   4       28.07       27.35      0.84 o 
  -2  -6   4       50.80       50.80      0.91 o 
  -1  -6   4       91.85       90.36      1.98 o 
   0  -6   4      138.08      133.20      1.45 o 
   1  -6   4        5.97        7.83      0.32 o 
   2  -6   4      221.38      214.08      3.38 o 
   3  -6   4      236.92      242.07      4.29 o 
   4  -6   4      182.89      169.42      4.70 o 
   5  -6   4       89.03       83.50      2.75 o 
   6  -6   4       14.90       12.55      0.92 o 
   7  -6   4       82.49       84.34      2.82 o 
   8  -6   4        0.03        0.27      0.37 o 
  -7  -5   4      165.47      161.79      4.47 o 
  -6  -5   4       10.31       10.97      0.86 o 
  -5  -5   4       85.04       79.83      2.00 o 
  -4  -5   4       57.42       56.18      1.13 o 
  -3  -5   4       63.08       58.49      1.10 o 
  -2  -5   4      245.19      251.23      2.61 o 
  -1  -5   4      384.10      390.45      3.54 o 
   0  -5   4      381.10      388.77      6.49 o 
   1  -5   4      680.59      684.43      5.81 o 
   2  -5   4      448.71      466.59      7.59 o 
   3  -5   4       70.05       70.10      1.23 o 
   5  -5   4       10.39       12.10      0.85 o 
   6  -5   4      398.78      392.92      9.39 o 
   7  -5   4       22.57       22.82      1.22 o 
   8  -5   4      183.40      185.11      5.07 o 
  -7  -4   4        9.71       10.87      0.89 o 
  -6  -4   4       61.07       59.81      1.49 o 
  -5  -4   4       75.29       74.09      1.59 o 
  -4  -4   4       78.67       79.34      1.56 o 
  -3  -4   4        3.32        4.08      0.47 o 
  -2  -4   4       15.81       14.56      0.41 o 
  -1  -4   4       29.23       28.05      0.44 o 
   0  -4   4       54.80       53.17      0.72 o 
   1  -4   4      102.88       97.64      1.05 o 
   2  -4   4       40.47       45.59      1.12 o 
   3  -4   4       28.85       25.58      1.23 o 
   4  -4   4      199.84      159.93      4.25 o 
   5  -4   4       63.37       72.51      2.36 o 
   6  -4   4       50.24       54.30      1.98 o 
   7  -4   4        4.76        5.05      0.68 o 
   8  -4   4        0.79        0.61      0.40 o 
  -8  -3   4        0.79        0.79      0.50 o 
  -7  -3   4       69.99       68.07      2.00 o 
  -6  -3   4       11.48       11.36      0.66 o 
  -5  -3   4       43.49       45.15      1.14 o 
  -4  -3   4       76.54       72.65      1.61 o 
  -3  -3   4      358.74      369.90      4.47 o 
  -2  -3   4        6.59        6.53      0.29 o 
  -1  -3   4      208.56      221.40      2.41 o 
   0  -3   4       66.64       53.76      0.87 o 
   1  -3   4       14.62        9.93      0.32 o 
   2  -3   4      112.08      151.29      2.71 o 
   3  -3   4      649.72      733.91      9.21 o 
   4  -3   4        7.48        5.32      0.42 o 
   5  -3   4      120.25      134.04      3.70 o 
   6  -3   4       41.80       41.06      1.66 o 
   7  -3   4        9.25       10.72      0.87 o 
   8  -3   4       61.59       69.36      2.55 o 
  -8  -2   4      131.56      121.59      2.39 o 
  -7  -2   4       40.16       38.89      1.16 o 
  -6  -2   4      193.82      186.70      4.03 o 
  -5  -2   4        0.50        1.06      0.71 o 
  -4  -2   4       16.14        1.99      0.56 o 
  -3  -2   4      221.39      225.67      2.81 o 
  -2  -2   4      110.27      101.49      1.96 o 
  -1  -2   4     1278.88     1362.67     13.27 o 
   0  -2   4      412.09      450.67      4.52 o 
   1  -2   4     6369.66     5863.19     56.68 o 
   2  -2   4       46.30       55.20      0.96 o 
   3  -2   4      995.41     1051.20     13.18 o 
   4  -2   4       51.02       51.20      2.66 o 
   5  -2   4      193.58      197.05      3.02 o 
   6  -2   4       11.45       10.87      0.84 o 
   7  -2   4        5.80        6.18      0.78 o 
   8  -2   4      124.27      136.48      4.21 o 
  -8  -1   4       14.90       15.30      0.80 o 
  -7  -1   4        9.37        9.32      0.67 o 
  -6  -1   4      307.61      299.57      4.67 o 
  -5  -1   4        0.90        0.86      0.23 o 
  -4  -1   4      276.87      284.08     11.50 o 
  -3  -1   4        0.78        0.70      0.19 o 
  -2  -1   4     1455.94     1461.09     22.85 o 
  -1  -1   4      455.98      462.64      5.21 o 
   0  -1   4       43.99       50.83      0.72 o 
   1  -1   4      495.65      483.27      5.41 o 
   2  -1   4       76.30       86.52      1.22 o 
   3  -1   4      167.56      157.42      2.26 o 
   4  -1   4        0.08        0.05      0.12 o 
   5  -1   4      178.40      169.85      2.78 o 
   6  -1   4       77.68       77.99      1.69 o 
   7  -1   4       13.60       14.52      1.10 o 
   8  -1   4        3.61        4.59      0.80 o 
  -9   0   4       43.09       44.49      1.30 o 
  -8   0   4       31.76       29.16      1.10 o 
  -7   0   4       12.72       12.39      0.67 o 
  -6   0   4        0.89        1.11      0.27 o 
  -5   0   4       57.33       52.97      1.42 o 
  -4   0   4       57.61       61.78      1.13 o 
  -3   0   4        4.66        3.76      0.29 o 
  -2   0   4      212.58      203.56      2.93 o 
  -1   0   4     1294.94     1257.20     13.85 o 
   0   0   4        2.01        0.61      0.25 o 
   1   0   4       54.34       41.08      0.65 o 
   2   0   4      107.58      123.03      1.69 o 
   3   0   4       27.45       22.87      0.59 o 
   4   0   4        6.29        7.64      0.71 o 
   5   0   4       21.25       20.63      0.80 o 
   6   0   4       71.39       70.35      1.68 o 
   7   0   4       13.83       14.26      1.18 o 
   8   0   4       13.80       16.12      1.32 o 
  -9   1   4        0.34        0.56      0.30 o 
  -8   1   4      138.68      141.66      2.73 o 
  -7   1   4       20.02       18.52      0.76 o 
  -6   1   4      115.29      120.34      3.44 o 
  -5   1   4       14.34       14.06      0.61 o 
  -4   1   4      602.51      597.17      6.92 o 
  -3   1   4      314.44      334.62      4.64 o 
  -2   1   4       97.44       84.68      1.40 o 
  -1   1   4      443.21      483.91      4.86 o 
   0   1   4      607.98      588.40      5.88 o 
   1   1   4      715.06      797.11      7.86 o 
   2   1   4       28.87       24.19      0.55 o 
   3   1   4      782.44      810.75      9.12 o 
   4   1   4      281.88      280.05      4.27 o 
   5   1   4       31.91       29.28      1.02 o 
   6   1   4       14.25       14.58      0.84 o 
   7   1   4       49.57       50.55      1.57 o 
  -9   2   4       55.40       58.99      1.55 o 
  -8   2   4        0.70        0.82      0.27 o 
  -7   2   4       82.28       87.71      2.17 o 
  -6   2   4        7.12        6.54      0.42 o 
  -5   2   4       42.03       39.79      0.99 o 
  -4   2   4      633.59      642.94      7.46 o 
  -3   2   4     1452.88     1537.33     19.88 o 
  -2   2   4      712.07      709.57     11.06 o 
  -1   2   4     1330.63     1437.57     13.92 o 
   0   2   4     1261.95     1232.43     12.05 o 
   1   2   4      445.35      507.90      5.52 o 
   2   2   4       29.66       33.31      0.80 o 
   3   2   4      102.87      111.83      1.79 o 
   4   2   4      140.91      146.53      2.71 o 
   5   2   4       17.15       16.58      0.87 o 
   6   2   4       43.88       46.15      2.01 o 
   7   2   4       49.95       48.31      1.61 o 
  -9   3   4       18.03       18.87      1.30 o 
  -8   3   4        4.02        4.24      0.47 o 
  -7   3   4       53.17       59.42      1.60 o 
  -6   3   4      123.40      121.06      2.24 o 
  -5   3   4       83.40       92.52      1.81 o 
  -4   3   4       44.57       43.97      1.23 o 
  -3   3   4       39.68       59.32      1.10 o 
  -2   3   4       30.72       31.93      0.80 o 
  -1   3   4       14.51       28.85      0.54 o 
   0   3   4      175.55      176.14      2.38 o 
   1   3   4      268.48      275.26      3.08 o 
   2   3   4        0.04       -0.07      0.16 o 
   3   3   4       38.93       40.48      1.00 o 
   4   3   4       21.45       20.86      1.20 o 
   5   3   4       68.01       64.98      1.78 o 
   6   3   4       18.90       19.48      1.09 o 
   7   3   4       10.37       11.95      1.61 o 
  -9   4   4       26.18       26.02      1.78 o 
  -8   4   4        7.39        8.35      0.61 o 
  -7   4   4       24.45       25.41      0.89 o 
  -6   4   4       16.08       16.71      0.71 o 
  -5   4   4       25.37       33.18      1.14 o 
  -4   4   4       15.96       15.52      0.94 o 
  -3   4   4       47.62       65.35      2.11 o 
  -2   4   4      212.68      215.85      3.26 o 
  -1   4   4        2.53        1.61      0.20 o 
   1   4   4       32.77       31.29      0.71 o 
   2   4   4       87.10       76.48      1.20 o 
   3   4   4        0.10       -0.12      0.26 o 
   4   4   4      130.23      126.57      2.22 o 
   5   4   4        1.71        1.50      0.45 o 
   6   4   4      104.11       99.15      2.52 o 
  -9   5   4       85.80       84.38      2.24 o 
  -8   5   4       35.15       35.59      1.48 o 
  -7   5   4      260.51      254.79      4.25 o 
  -6   5   4       17.42       19.12      0.83 o 
  -5   5   4      552.47      557.37      8.01 o 
  -4   5   4       25.23       27.62      0.95 o 
  -3   5   4      583.52      569.18      6.84 o 
  -2   5   4       13.52       13.35      0.61 o 
  -1   5   4      570.98      561.46      6.53 o 
   0   5   4       24.59       30.28      1.58 o 
   1   5   4      134.06      138.53      2.11 o 
   2   5   4        0.03        0.22      0.34 o 
   3   5   4       37.23       40.74      1.15 o 
   4   5   4        1.89        2.24      0.41 o 
   5   5   4        9.32       12.05      1.00 o 
   6   5   4       88.05       89.38      2.47 o 
  -8   6   4       68.53       68.56      1.79 o 
  -7   6   4       33.11       32.81      1.15 o 
  -6   6   4       83.28       79.35      1.90 o 
  -5   6   4        1.11        1.33      0.32 o 
  -4   6   4      146.56      151.87      2.87 o 
  -3   6   4       91.48       88.41      1.80 o 
  -2   6   4       94.75       95.09      1.92 o 
  -1   6   4      240.76      230.20      3.09 o 
   0   6   4        2.69        2.62      0.38 o 
   1   6   4      126.30      121.54      2.25 o 
   2   6   4        0.18       -0.15      0.26 o 
   3   6   4       24.80       23.65      1.03 o 
   4   6   4       31.86       35.76      1.35 o 
   5   6   4       20.46       19.97      1.02 o 
  -8   7   4        0.28        0.47      0.33 o 
  -7   7   4       64.84       68.47      1.83 o 
  -6   7   4        2.70        2.51      0.44 o 
  -5   7   4      374.65      364.23      6.76 o 
  -4   7   4        1.59        1.22      0.35 o 
  -3   7   4      260.73      262.02      4.44 o 
  -2   7   4       93.81       88.84      1.93 o 
  -1   7   4       28.51       28.35      0.81 o 
   0   7   4       55.50       54.44      1.81 o 
   1   7   4       25.65       26.82      0.96 o 
   2   7   4       12.28       12.30      1.05 o 
   3   7   4        0.81        0.48      0.50 o 
   4   7   4        5.53        5.35      0.74 o 
  -8   8   4       23.61       24.41      2.80 o 
  -7   8   4      297.17      287.77      6.08 o 
  -6   8   4        2.89        2.77      0.47 o 
  -5   8   4       76.81       77.39      3.05 o 
  -4   8   4       67.71       66.88      2.14 o 
  -3   8   4       32.73       33.12      1.13 o 
  -2   8   4       54.46       53.85      1.71 o 
  -1   8   4      311.65      309.38      4.66 o 
   0   8   4       59.80       59.29      1.50 o 
   1   8   4       69.25       66.16      1.63 o 
   2   8   4        2.58        2.95      0.65 o 
   3   8   4       75.45       75.69      3.22 o 
  -7   9   4       20.78       17.69      1.91 o 
  -6   9   4      107.01      108.90      2.62 o 
  -5   9   4       17.95       19.47      1.16 o 
  -4   9   4       99.06       97.47      2.20 o 
  -3   9   4      105.28      107.13      2.97 o 
  -2   9   4        6.18        6.48      0.79 o 
  -1   9   4        7.03        8.51      0.91 o 
   0   9   4       81.46       78.14      3.77 o 
   1   9   4        0.17        0.07      0.43 o 
   2   9   4       80.83       80.53      2.76 o 
  -6  10   4       20.51       20.02      1.44 o 
  -5  10   4        9.49       11.30      2.13 o 
  -4  10   4       38.45       36.02      1.32 o 
  -3  10   4      154.80      155.28      7.13 o 
  -2  10   4        0.41        1.15      0.52 o 
  -1  10   4       29.41       29.01      1.48 o 
   0  10   4        0.01       -0.18      0.34 o 
   1  10   4       22.49       26.01      1.48 o 
  -4  11   4        7.34        7.55      0.76 o 
  -3  11   4        0.06       -0.21      0.42 o 
  -2  11   4        5.95        5.69      0.85 o 
  -1 -12   5      232.32      247.51      6.90 o 
   0 -12   5       27.12       28.16      1.84 o 
   1 -12   5       20.76       18.57      1.56 o 
   2 -12   5       38.78       39.06      2.28 o 
   3 -12   5       16.53       17.90      1.38 o 
   4 -12   5       52.25       51.82      1.72 o 
   5 -12   5        3.92        2.45      0.68 o 
  -2 -11   5       18.29       19.24      1.58 o 
  -1 -11   5       66.26       67.05      3.45 o 
   0 -11   5       14.10       14.26      0.90 o 
   1 -11   5      226.13      233.16      6.64 o 
   2 -11   5        3.48        3.16      0.63 o 
   3 -11   5       37.02       41.90      1.44 o 
   4 -11   5       22.53       21.38      1.07 o 
   5 -11   5       16.29       15.85      1.35 o 
   6 -11   5       39.26       41.20      2.04 o 
  -3 -10   5       20.42       22.10      1.18 o 
  -2 -10   5        1.46        1.12      0.44 o 
  -1 -10   5       31.54       36.17      1.30 o 
   0 -10   5        8.59        8.96      0.73 o 
   1 -10   5        7.98        4.20      0.81 o 
   2 -10   5       54.26       52.05      1.53 o 
   3 -10   5        5.94        5.52      0.60 o 
   4 -10   5       84.44       84.31      2.71 o 
   5 -10   5       15.39       15.01      1.26 o 
   6 -10   5        1.99        2.01      0.58 o 
   7 -10   5        0.26        0.81      0.95 o 
  -4  -9   5        3.26        5.03      0.68 o 
  -3  -9   5      101.00       93.67      2.23 o 
  -2  -9   5        6.00        6.49      0.64 o 
  -1  -9   5      300.32      292.98      3.87 o 
   0  -9   5        4.46        4.12      0.51 o 
   1  -9   5      260.76      256.43      3.82 o 
   2  -9   5        2.45        2.17      0.39 o 
   3  -9   5       22.69       24.39      0.99 o 
   4  -9   5      205.81      198.75      4.66 o 
   5  -9   5       60.83       61.45      2.21 o 
   6  -9   5      644.24      631.12     11.79 o 
   7  -9   5       93.26       93.69      2.93 o 
  -5  -8   5       17.01       15.39      1.06 o 
  -4  -8   5       82.23       78.15      2.02 o 
  -3  -8   5        6.17        6.69      0.64 o 
  -2  -8   5      150.89      154.26      2.83 o 
  -1  -8   5        7.56        6.97      0.46 o 
   0  -8   5       74.74       81.04      1.66 o 
   1  -8   5      260.63      265.65      3.53 o 
   2  -8   5      638.55      649.49      9.15 o 
   3  -8   5       50.46       55.75      1.47 o 
   4  -8   5     1114.42     1073.22     18.46 o 
   5  -8   5       15.94       14.22      1.01 o 
   6  -8   5      686.41      647.90     11.93 o 
   7  -8   5        1.23        1.45      0.49 o 
   8  -8   5       17.84       14.61      2.44 o 
  -6  -7   5        1.48        0.65      0.56 o 
  -5  -7   5       68.08       64.02      6.40 o 
  -4  -7   5        2.01        2.69      0.47 o 
  -3  -7   5       52.34       52.27      1.26 o 
  -2  -7   5      110.75      111.45      1.60 o 
  -1  -7   5      131.30      139.52      1.88 o 
   0  -7   5       44.86       45.53      0.80 o 
   1  -7   5       46.66       47.16      0.99 o 
   2  -7   5      299.63      299.54      4.63 o 
   3  -7   5       39.96       40.29      1.26 o 
   4  -7   5      367.57      358.90      9.11 o 
   5  -7   5       74.89       68.25      2.62 o 
   6  -7   5        2.87        3.05      0.63 o 
   7  -7   5        0.15       -0.16      0.32 o 
   8  -7   5        7.63        9.12      1.04 o 
  -6  -6   5       24.49       24.44      1.28 o 
  -5  -6   5        0.61        0.36      0.33 o 
  -4  -6   5      267.39      261.11      3.71 o 
  -3  -6   5        8.20        7.30      0.94 o 
  -2  -6   5       17.49       17.80      0.53 o 
  -1  -6   5      489.04      502.57      4.84 o 
   0  -6   5        2.11        0.79      0.16 o 
   1  -6   5      206.40      203.43      2.73 o 
   2  -6   5      170.80      162.06      3.19 o 
   3  -6   5      435.57      430.91      7.21 o 
   4  -6   5       19.94       17.80      1.15 o 
   5  -6   5       80.64       84.06      2.89 o 
   6  -6   5        5.58        5.09      0.74 o 
   7  -6   5       60.68       60.92      2.41 o 
   8  -6   5        2.83        4.20      0.74 o 
  -7  -5   5       65.50       65.54      2.01 o 
  -6  -5   5        6.24        5.20      0.56 o 
  -5  -5   5      181.62      177.90      2.93 o 
  -4  -5   5       73.45       74.83      1.36 o 
  -3  -5   5      596.89      587.66      6.61 o 
  -2  -5   5      202.85      199.60      2.17 o 
  -1  -5   5       52.26       51.91      0.70 o 
   0  -5   5     1333.38     1282.82     12.36 o 
   1  -5   5      213.95      211.15      2.11 o 
   2  -5   5      289.93      286.33      4.98 o 
   3  -5   5        5.34        6.31      0.68 o 
   4  -5   5      436.78      419.49     10.12 o 
   5  -5   5        4.93        5.77      0.74 o 
   6  -5   5       91.24       89.37      2.99 o 
   7  -5   5       70.17       70.17      2.60 o 
   8  -5   5       71.15       69.22      2.66 o 
  -7  -4   5        8.87        9.35      0.72 o 
  -6  -4   5       15.67       15.53      1.05 o 
  -5  -4   5       21.21       20.14      0.82 o 
  -4  -4   5        0.03        0.42      0.34 o 
  -3  -4   5      683.89      680.25      7.87 o 
  -2  -4   5       73.74       65.93      0.98 o 
  -1  -4   5      196.71      206.99      2.01 o 
   0  -4   5      252.18      273.83      2.96 o 
   1  -4   5      444.73      449.54      4.12 o 
   2  -4   5       95.83      105.11      2.14 o 
   3  -4   5      114.04      126.60      2.46 o 
   4  -4   5      364.59      333.08      8.18 o 
   5  -4   5      185.42      199.04      5.36 o 
   6  -4   5       66.87       69.04      2.51 o 
   7  -4   5        2.45        2.09      0.53 o 
   8  -4   5       48.00       52.41      2.25 o 
  -8  -3   5        9.68        9.97      0.76 o 
  -7  -3   5        5.87        6.70      0.60 o 
  -6  -3   5       65.10       64.17      1.52 o 
  -5  -3   5      197.85      199.17      3.46 o 
  -4  -3   5       18.17       18.38      0.76 o 
  -3  -3   5        2.74        3.89      0.33 o 
  -2  -3   5      503.30      481.37      5.58 o 
  -1  -3   5       96.04      100.05      1.71 o 
   0  -3   5      611.37      652.43      7.29 o 
   1  -3   5       50.39       66.17      0.89 o 
   2  -3   5     1295.01     1351.79     16.79 o 
   3  -3   5      208.53      240.41      3.30 o 
   5  -3   5       89.01       95.26      3.05 o 
   6  -3   5       44.72       45.30      1.95 o 
   7  -3   5       55.01       58.32      2.35 o 
   8  -3   5        2.76        2.32      0.61 o 
  -8  -2   5       42.35       38.11      1.25 o 
  -7  -2   5       12.09       12.11      0.82 o 
  -6  -2   5       25.52       25.78      1.47 o 
  -5  -2   5      262.20      261.68      4.19 o 
  -4  -2   5      168.07      173.87      5.25 o 
  -3  -2   5       83.74       78.36      1.46 o 
  -2  -2   5      280.80      325.71      3.88 o 
  -1  -2   5        0.09        1.91      0.17 o 
   0  -2   5      785.91      852.55     24.35 o 
   1  -2   5       95.04      127.64      1.36 o 
   2  -2   5       43.10       45.76      0.91 o 
   3  -2   5      365.01      362.00      4.85 o 
   4  -2   5      131.53      132.90      2.63 o 
   5  -2   5      154.27      159.24      4.54 o 
   6  -2   5      137.76      145.03      4.34 o 
   7  -2   5       35.25       39.49      1.93 o 
   8  -2   5       16.97       20.15      1.43 o 
  -8  -1   5       61.28       65.83      1.81 o 
  -7  -1   5       17.97       19.42      0.91 o 
  -6  -1   5       44.06       44.73      1.28 o 
  -5  -1   5      124.93      127.43      3.06 o 
  -3  -1   5     1257.41     1322.09     14.41 o 
  -2  -1   5        0.06        2.82      0.43 o 
  -1  -1   5     3051.47     3103.26     30.66 o 
   0  -1   5      225.99      222.48      2.43 o 
   1  -1   5      438.12      457.54      4.64 o 
   2  -1   5       72.50       68.85      1.27 o 
   3  -1   5      122.67      120.39      1.71 o 
   4  -1   5        0.37        0.24      0.20 o 
   5  -1   5       64.14       62.86      1.45 o 
   6  -1   5      108.38      109.22      3.62 o 
   7  -1   5       87.25       88.97      3.29 o 
  -9   0   5        4.82        6.13      1.01 o 
  -8   0   5       23.80       27.06      1.89 o 
  -7   0   5      122.25      124.24      2.52 o 
  -6   0   5       73.28       77.55      2.88 o 
  -5   0   5      451.61      455.13      7.81 o 
  -3   0   5      449.05      476.37      6.42 o 
  -2   0   5       24.26       21.49      0.77 o 
  -1   0   5        0.26        0.18      0.09 o 
   0   0   5       26.07       28.78      0.50 o 
   1   0   5       49.97       41.53      0.70 o 
   2   0   5      282.34      281.83      3.45 o 
   3   0   5        2.58        2.52      0.27 o 
   4   0   5      382.43      382.10      5.48 o 
   5   0   5        0.27        0.35      0.32 o 
   6   0   5       85.31       85.17      1.95 o 
   7   0   5       11.27       10.48      1.22 o 
  -9   1   5        7.46        6.72      0.74 o 
  -8   1   5       68.23       67.38      1.72 o 
  -7   1   5       18.44       18.90      1.18 o 
  -6   1   5      115.18      124.15      2.76 o 
  -5   1   5        7.98        6.37      0.46 o 
  -3   1   5      123.62      119.11      1.66 o 
  -2   1   5       66.04       66.39      1.26 o 
  -1   1   5      187.07      154.24      1.81 o 
   0   1   5      406.47      399.19      4.17 o 
   1   1   5       11.45        6.42      0.31 o 
   2   1   5      124.22      121.59      2.09 o 
   3   1   5      111.81      119.88      2.03 o 
   4   1   5        0.46        1.06      0.35 o 
   5   1   5       90.97       90.13      2.01 o 
   6   1   5        0.22        0.39      0.33 o 
   7   1   5       64.04       66.09      2.97 o 
  -9   2   5       43.97       44.53      1.39 o 
  -8   2   5       16.27       16.27      0.90 o 
  -7   2   5      186.93      184.04      3.80 o 
  -6   2   5       61.49       57.31      1.62 o 
  -5   2   5       91.21       90.79      1.82 o 
  -4   2   5      226.99      224.47      4.53 o 
  -3   2   5        8.08        6.44      0.87 o 
  -2   2   5      184.93      181.69      2.38 o 
  -1   2   5      148.47      166.86      1.97 o 
   0   2   5      865.35      820.94      9.21 o 
   1   2   5        1.90        2.30      0.23 o 
   2   2   5      516.83      499.95      6.85 o 
   3   2   5       14.85       12.59      0.87 o 
   4   2   5      128.59      131.94      2.59 o 
   5   2   5        8.32        7.44      0.71 o 
   6   2   5       17.55       15.83      1.29 o 
   7   2   5       23.47       26.10      2.52 o 
  -9   3   5        3.54        3.72      0.49 o 
  -8   3   5        0.01       -0.17      0.24 o 
  -7   3   5      192.78      197.27      4.03 o 
  -6   3   5        0.03        0.12      0.20 o 
  -5   3   5      501.85      531.20      8.70 o 
  -4   3   5       49.24       54.17      1.76 o 
  -3   3   5      881.03      912.78     14.25 o 
  -2   3   5       22.71       21.89      1.13 o 
  -1   3   5       13.14       12.84      0.45 o 
   0   3   5       17.72       16.65      0.79 o 
   1   3   5       16.08       11.64      0.67 o 
   2   3   5       47.95       42.41      1.77 o 
   3   3   5        0.15        0.00      0.21 o 
   4   3   5      294.74      286.81      4.88 o 
   5   3   5        9.98       11.35      0.87 o 
   6   3   5       86.61       82.07      3.20 o 
  -9   4   5       80.62       79.06      5.51 o 
  -8   4   5       46.37       49.83      2.85 o 
  -7   4   5      143.73      147.10      3.29 o 
  -6   4   5      133.16      130.38      2.54 o 
  -5   4   5      139.61      148.16      3.42 o 
  -4   4   5        1.15        0.86      0.24 o 
  -3   4   5       74.66       77.76      1.84 o 
  -2   4   5       56.56       59.38      1.57 o 
  -1   4   5       22.73       30.76      0.99 o 
   0   4   5       39.75       25.49      1.29 o 
   1   4   5      116.35      119.85      1.89 o 
   2   4   5      154.71      149.77      2.72 o 
   3   4   5       14.68       13.93      0.97 o 
   4   4   5        0.63        1.19      0.34 o 
   5   4   5       29.67       29.85      1.31 o 
   6   4   5        4.00        4.60      0.71 o 
  -9   5   5        6.56        6.88      1.39 o 
  -8   5   5       45.67       45.68      1.60 o 
  -7   5   5        0.48        0.22      0.25 o 
  -6   5   5        9.81       10.00      0.71 o 
  -5   5   5      187.97      183.30      3.30 o 
  -4   5   5        3.68        2.71      0.49 o 
  -3   5   5       81.37       87.18      2.25 o 
  -2   5   5       33.95       31.41      0.99 o 
  -1   5   5      268.56      262.64      3.02 o 
   0   5   5       27.89       28.11      0.80 o 
   1   5   5       61.08       56.88      1.48 o 
   2   5   5      377.92      372.81      5.66 o 
   3   5   5       73.74       72.12      1.83 o 
   4   5   5       41.78       42.25      1.47 o 
   5   5   5        1.54        1.14      0.47 o 
  -8   6   5      112.54      113.41      2.93 o 
  -7   6   5       32.45       31.77      1.19 o 
  -6   6   5       37.79       37.05      2.13 o 
  -5   6   5      190.79      183.59      3.41 o 
  -4   6   5      129.11      125.55      3.03 o 
  -3   6   5       53.69       55.39      1.41 o 
  -2   6   5       71.13       64.55      1.56 o 
  -1   6   5      147.39      152.58      2.30 o 
   0   6   5      244.44      236.42      3.75 o 
   1   6   5       22.52       24.16      1.50 o 
   2   6   5       20.10       20.88      1.22 o 
   3   6   5       95.99       95.34      2.26 o 
   4   6   5       66.82       71.74      2.00 o 
  -8   7   5       22.57       24.33      1.32 o 
  -7   7   5       66.09       67.10      1.88 o 
  -6   7   5        8.83        9.16      0.77 o 
  -5   7   5        0.09        0.21      0.29 o 
  -4   7   5       19.53       20.92      1.12 o 
  -3   7   5        6.50        7.25      0.88 o 
  -2   7   5        5.66        3.89      0.49 o 
  -1   7   5       12.70       11.02      0.73 o 
   0   7   5      211.25      219.63      3.62 o 
   1   7   5        2.86        2.60      0.42 o 
   2   7   5      212.34      226.58      4.95 o 
   3   7   5       12.00        9.83      1.30 o 
   4   7   5      130.90      140.69      3.80 o 
  -7   8   5       89.26       81.51      3.40 o 
  -6   8   5        7.32        7.87      0.77 o 
  -5   8   5       17.11       17.25      1.15 o 
  -4   8   5        7.70        6.70      0.79 o 
  -3   8   5       31.69       32.63      1.37 o 
  -2   8   5       83.03       84.56      2.07 o 
  -1   8   5        3.58        3.62      0.35 o 
   0   8   5       70.39       76.78      1.80 o 
   1   8   5       40.71       37.56      1.21 o 
   2   8   5       47.87       53.68      2.08 o 
   3   8   5        0.42        0.14      0.51 o 
  -7   9   5        8.05        7.91      1.55 o 
  -6   9   5      128.32      127.85      5.39 o 
  -5   9   5        3.82        2.55      0.57 o 
  -4   9   5       40.65       39.12      1.54 o 
  -3   9   5       33.84       31.85      1.23 o 
  -2   9   5       23.86       22.74      1.29 o 
  -1   9   5        8.99       10.37      1.02 o 
   0   9   5        0.02        0.23      0.35 o 
   1   9   5       60.25       67.41      2.30 o 
  -5  10   5       75.04       74.99      2.58 o 
  -4  10   5        7.73        7.70      0.76 o 
  -3  10   5       27.09       23.88      1.96 o 
  -2  10   5       88.79       86.76      2.71 o 
  -1  10   5       52.21       53.39      2.07 o 
   0  10   5      103.31       98.68      2.84 o 
   0 -12   6       93.84       95.19      3.54 o 
   1 -12   6       49.49       47.70      2.48 o 
   2 -12   6      120.68      119.81      4.32 o 
   3 -12   6        3.32        4.07      1.00 o 
   4 -12   6      344.94      364.00     10.25 o 
   5 -12   6       18.31       17.01      1.49 o 
  -2 -11   6       16.54       16.48      1.60 o 
  -1 -11   6        0.07       -0.36      0.36 o 
   0 -11   6        0.05       -0.20      0.35 o 
   1 -11   6       96.10       98.00      3.65 o 
   2 -11   6       34.99       36.99      2.12 o 
   3 -11   6      111.82      117.34      2.66 o 
   4 -11   6        0.91        0.44      0.36 o 
   5 -11   6      101.40       98.81      3.18 o 
   6 -11   6        1.40        1.49      1.01 o 
  -3 -10   6       79.81       83.51      2.58 o 
  -2 -10   6       54.56       50.80      2.45 o 
  -1 -10   6        0.20        0.00      0.34 o 
   0 -10   6        0.52        0.56      0.37 o 
   1 -10   6        1.06        1.20      0.59 o 
   2 -10   6        2.98        2.29      0.44 o 
   3 -10   6        0.68        0.31      0.31 o 
   4 -10   6        5.29        5.88      0.82 o 
   5 -10   6       58.42       59.09      2.29 o 
   6 -10   6       22.99       22.68      1.69 o 
  -4  -9   6       27.69       27.09      1.22 o 
  -3  -9   6       19.45       22.42      1.21 o 
  -2  -9   6       17.23       17.17      0.92 o 
  -1  -9   6       56.16       57.84      2.66 o 
   0  -9   6       22.07       18.99      0.92 o 
   1  -9   6       90.83       89.69      1.60 o 
   2  -9   6       93.85       93.42      2.10 o 
   3  -9   6      259.53      260.75      4.40 o 
   4  -9   6        7.95        6.54      0.88 o 
   5  -9   6        0.16        0.88      0.43 o 
   6  -9   6        0.08       -0.08      0.35 o 
   7  -9   6        0.11        0.27      0.40 o 
  -5  -8   6       44.09       39.17      1.47 o 
  -4  -8   6      135.17      139.27      2.52 o 
  -3  -8   6       43.12       42.72      1.19 o 
  -2  -8   6      126.26      118.87      2.37 o 
  -1  -8   6       40.83       40.56      0.97 o 
   0  -8   6       80.51       82.12      1.99 o 
   1  -8   6        5.62        6.06      0.49 o 
   2  -8   6      265.11      264.27      4.33 o 
   3  -8   6      402.73      397.06      6.05 o 
   4  -8   6      269.92      258.22      5.58 o 
   5  -8   6      267.11      251.08      5.53 o 
   6  -8   6       61.02       58.85      2.60 o 
   7  -8   6      123.43      119.26      3.39 o 
  -6  -7   6        3.50        2.65      0.56 o 
  -5  -7   6       43.15       44.39      1.57 o 
  -4  -7   6       47.82       49.26      1.53 o 
  -3  -7   6        3.00        3.80      0.44 o 
  -2  -7   6      261.23      263.20      4.66 o 
  -1  -7   6       13.57       12.74      0.58 o 
   0  -7   6     2085.63     2059.68     22.82 o 
   1  -7   6      102.64       98.47      2.03 o 
   2  -7   6     1774.71     1764.91     23.08 o 
   3  -7   6       16.45       17.57      1.45 o 
   4  -7   6      393.97      385.23      9.81 o 
   5  -7   6        2.37        2.26      0.58 o 
   6  -7   6        1.65        1.06      0.48 o 
   7  -7   6       69.57       63.43      2.67 o 
  -6  -6   6       19.07       16.85      1.13 o 
  -5  -6   6       23.46       23.90      0.98 o 
  -4  -6   6      161.46      163.48      2.38 o 
  -3  -6   6       26.53       26.83      0.77 o 
  -2  -6   6     1402.50     1361.03     12.25 o 
  -1  -6   6       32.46       31.30      0.72 o 
   0  -6   6     1427.08     1413.36     12.83 o 
   1  -6   6        1.74        1.68      0.28 o 
   2  -6   6      225.21      220.55      5.38 o 
   3  -6   6       41.25       36.50      1.20 o 
   4  -6   6       36.79       35.79      1.78 o 
   5  -6   6      177.36      173.35      5.07 o 
   6  -6   6        2.69        2.64      0.61 o 
   7  -6   6       43.69       46.88      2.19 o 
  -7  -5   6       29.16       26.73      1.51 o 
  -6  -5   6        5.26        5.45      0.58 o 
  -5  -5   6        2.54        2.27      0.38 o 
  -4  -5   6      101.64      104.58      1.71 o 
  -3  -5   6       32.20       29.20      0.85 o 
  -2  -5   6      137.24      135.37      1.75 o 
  -1  -5   6       41.99       41.70      0.67 o 
   0  -5   6       45.14       51.88      3.20 o 
   1  -5   6        3.78        3.42      0.28 o 
   2  -5   6      322.52      319.95      5.59 o 
   3  -5   6        0.06        0.10      0.21 o 
   4  -5   6       42.08       40.14      1.84 o 
   5  -5   6       27.33       24.36      1.43 o 
   6  -5   6        9.15        8.64      1.00 o 
   7  -5   6       69.95       71.65      2.80 o 
   8  -5   6       17.94       20.77      1.46 o 
  -7  -4   6      175.15      173.59      3.10 o 
  -6  -4   6       43.65       43.05      1.42 o 
  -5  -4   6      316.27      308.20      4.97 o 
  -4  -4   6      243.93      250.73      4.10 o 
  -3  -4   6      481.83      484.02      6.40 o 
  -2  -4   6      130.05      127.17      1.63 o 
  -1  -4   6      319.90      322.23      3.21 o 
   0  -4   6      306.74      317.82      3.43 o 
   1  -4   6      168.74      163.24      1.89 o 
   2  -4   6      518.02      515.24      8.45 o 
   3  -4   6       41.08       36.57      1.13 o 
   4  -4   6      334.87      330.47      8.34 o 
   5  -4   6       47.12       43.31      1.95 o 
   6  -4   6       69.00       72.35      2.77 o 
   7  -4   6        1.95        1.78      0.56 o 
   8  -4   6       70.57       76.58      3.07 o 
  -8  -3   6       47.54       47.72      1.84 o 
  -7  -3   6        0.02        0.05      0.27 o 
  -6  -3   6      181.05      181.06      4.28 o 
  -5  -3   6        0.28        0.67      0.81 o 
  -4  -3   6       58.51       59.61      1.50 o 
  -3  -3   6       20.92       20.44      0.73 o 
  -2  -3   6      120.06      113.50      1.59 o 
  -1  -3   6       12.35       15.95      0.46 o 
   0  -3   6       18.38       17.43      0.50 o 
   1  -3   6      145.51      156.67      1.83 o 
   2  -3   6       46.81       50.34      0.87 o 
   3  -3   6        1.16        0.77      0.26 o 
   4  -3   6        3.91        4.04      0.66 o 
   5  -3   6       51.54       45.08      2.01 o 
   6  -3   6       29.38       32.04      1.72 o 
   7  -3   6      169.86      169.45      5.15 o 
  -8  -2   6       20.15       18.32      1.04 o 
  -7  -2   6       63.00       61.77      1.75 o 
  -6  -2   6        6.85        6.12      0.59 o 
  -5  -2   6      173.64      175.97      3.17 o 
  -4  -2   6       26.45       30.60      1.18 o 
  -3  -2   6      214.71      237.25      3.54 o 
  -2  -2   6      499.01      520.30      6.02 o 
  -1  -2   6      771.65      803.00      7.98 o 
   0  -2   6      120.46      113.32      1.63 o 
   1  -2   6       18.79       16.68      0.41 o 
   2  -2   6      311.39      310.79      4.30 o 
   3  -2   6       32.61       28.38      0.77 o 
   4  -2   6        3.26        3.76      0.65 o 
   5  -2   6       33.82       35.75      1.78 o 
   6  -2   6        0.22        1.05      0.46 o 
   7  -2   6      142.70      138.58      4.53 o 
  -8  -1   6      176.64      165.71      3.34 o 
  -7  -1   6        0.29        0.30      0.27 o 
  -6  -1   6      301.77      292.50      5.63 o 
  -5  -1   6        1.97        1.39      0.35 o 
  -4  -1   6     1026.43     1035.53     16.53 o 
  -3  -1   6       45.02       55.29      1.20 o 
  -2  -1   6      302.35      307.63      3.75 o 
  -1  -1   6      754.77      745.94      7.44 o 
   0  -1   6      211.90      196.00      2.54 o 
   1  -1   6      753.67      768.46      7.66 o 
   2  -1   6      134.27      133.28      2.18 o 
   3  -1   6      470.62      478.34      6.46 o 
   4  -1   6       21.12       21.24      0.80 o 
   5  -1   6        2.34        2.51      0.61 o 
   6  -1   6      139.42      140.25      4.55 o 
   7  -1   6       14.41       16.82      1.39 o 
  -8   0   6        0.09        0.27      0.31 o 
  -7   0   6       11.36       11.04      2.32 o 
  -6   0   6       17.96       17.80      0.97 o 
  -5   0   6      269.26      288.03      5.40 o 
  -4   0   6      154.64      149.84      4.79 o 
  -3   0   6       10.39        8.50      0.49 o 
  -2   0   6      170.98      177.23      2.36 o 
  -1   0   6        1.97        2.15      0.20 o 
   0   0   6      486.03      473.65      5.52 o 
   1   0   6       26.52       27.70      0.93 o 
   2   0   6        6.44        6.49      0.46 o 
   3   0   6      220.02      219.31      3.38 o 
   4   0   6       41.67       42.00      1.22 o 
   5   0   6       30.13       31.08      1.09 o 
   6   0   6       10.41        8.81      1.14 o 
   7   0   6       28.55       31.46      1.98 o 
  -9   1   6       80.00       81.87      4.45 o 
  -8   1   6        9.66        9.21      0.73 o 
  -7   1   6      346.29      341.49      6.43 o 
  -6   1   6       46.44       45.35      3.05 o 
  -5   1   6       26.04       24.75      1.09 o 
  -4   1   6       18.27       15.41      0.99 o 
  -3   1   6       38.77       37.98      0.95 o 
  -2   1   6       21.78       21.19      0.58 o 
  -1   1   6        0.06       -0.12      0.12 o 
   0   1   6      474.55      451.41     12.62 o 
   1   1   6      392.64      398.91      4.26 o 
   2   1   6       54.23       55.59      1.30 o 
   3   1   6       20.09       19.96      0.78 o 
   4   1   6       62.82       65.22      3.61 o 
   5   1   6       21.27       23.40      1.02 o 
   6   1   6       33.15       31.85      1.99 o 
  -9   2   6      136.00      125.35      3.87 o 
  -8   2   6       17.10       15.36      0.95 o 
  -7   2   6       13.11       12.32      1.61 o 
  -6   2   6      109.92      104.93      2.59 o 
  -5   2   6       25.75       26.19      1.07 o 
  -4   2   6      230.46      223.03      5.88 o 
  -3   2   6        7.61        8.59      1.15 o 
  -2   2   6     1309.76     1280.51     16.26 o 
  -1   2   6       49.73       47.89      0.84 o 
   1   2   6      142.49      149.04      2.33 o 
   2   2   6      274.14      263.10      4.58 o 
   3   2   6       81.81       77.57      2.58 o 
   4   2   6      152.45      139.10      2.32 o 
   5   2   6      224.14      218.94      3.94 o 
   6   2   6      277.08      277.11      4.84 o 
  -9   3   6       69.59       74.96      3.94 o 
  -8   3   6        1.19        1.16      0.41 o 
  -7   3   6       49.08       47.55      1.61 o 
  -6   3   6       10.68       10.92      1.08 o 
  -5   3   6      148.95      153.81      3.38 o 
  -4   3   6        0.30        0.11      0.23 o 
  -3   3   6       63.58       65.09      1.65 o 
  -2   3   6      315.27      306.14      5.41 o 
  -1   3   6      311.14      319.41      3.97 o 
   0   3   6      169.74      189.23      3.15 o 
   1   3   6       36.60       32.76      0.85 o 
   2   3   6       10.83       19.59      0.84 o 
   3   3   6       58.04       52.50      1.43 o 
   4   3   6       85.68       74.91      1.64 o 
   5   3   6        3.39        4.33      0.90 o 
   6   3   6        0.09        0.79      0.52 o 
  -8   4   6       30.91       28.59      1.27 o 
  -7   4   6       29.13       27.12      1.22 o 
  -6   4   6       30.01       27.72      1.06 o 
  -5   4   6       41.11       39.76      2.02 o 
  -4   4   6      189.70      186.29      3.93 o 
  -3   4   6        0.17        1.86      1.18 o 
  -2   4   6        8.72       12.13      0.65 o 
  -1   4   6       39.35       40.62      0.93 o 
   0   4   6       60.20       43.87      1.01 o 
   1   4   6       21.31       26.09      1.09 o 
   2   4   6      251.01      214.25      3.65 o 
   3   4   6      104.71      104.09      2.96 o 
   4   4   6       27.74       22.60      1.04 o 
   5   4   6       54.54       55.00      1.81 o 
  -8   5   6        0.01        0.02      0.34 o 
  -7   5   6       37.95       39.22      1.55 o 
  -6   5   6        5.01        7.28      0.75 o 
  -5   5   6        4.57        3.41      0.53 o 
  -4   5   6       51.10       48.71      2.16 o 
  -3   5   6       31.08       30.08      1.00 o 
  -2   5   6      216.31      200.39      3.38 o 
  -1   5   6       17.64       19.93      0.57 o 
   0   5   6      253.28      216.82      3.49 o 
   1   5   6       34.86       34.08      1.06 o 
   2   5   6       58.66       52.11      1.51 o 
   3   5   6       17.20       17.05      0.98 o 
   4   5   6       45.55       42.94      1.99 o 
   5   5   6        0.51        0.16      0.40 o 
  -8   6   6       21.13       22.08      1.27 o 
  -7   6   6       62.41       60.50      2.00 o 
  -6   6   6       58.41       56.29      1.94 o 
  -5   6   6      114.32      107.71      2.86 o 
  -4   6   6       51.30       49.04      1.76 o 
  -3   6   6      179.04      173.63      3.10 o 
  -2   6   6        0.59        1.04      0.33 o 
  -1   6   6      162.36      157.54      2.29 o 
   0   6   6       24.38       27.26      0.98 o 
   1   6   6       56.75       58.45      1.48 o 
   2   6   6        2.28        2.74      0.60 o 
   3   6   6       45.89       46.66      1.91 o 
   4   6   6        0.01       -0.15      0.50 o 
  -7   7   6        4.52        4.87      0.74 o 
  -6   7   6       68.30       67.54      2.61 o 
  -5   7   6        2.17        1.09      0.67 o 
  -4   7   6      249.79      246.36      5.24 o 
  -3   7   6        1.64        1.33      0.37 o 
  -2   7   6       96.29       94.26      2.16 o 
  -1   7   6       22.03       20.90      0.82 o 
   0   7   6        0.24        0.28      0.30 o 
   1   7   6       13.80       13.00      0.78 o 
   2   7   6       11.21       14.93      1.22 o 
   3   7   6       27.26       30.44      2.42 o 
  -7   8   6       14.83       16.04      2.03 o 
  -6   8   6       54.35       56.03      2.13 o 
  -5   8   6        4.91        6.66      0.85 o 
  -4   8   6        7.74        7.11      0.68 o 
  -3   8   6       39.47       43.17      1.42 o 
  -2   8   6      113.35      118.91      3.13 o 
  -1   8   6       12.07       10.65      0.99 o 
   0   8   6      154.03      171.87      3.12 o 
   1   8   6       38.72       45.79      1.84 o 
   2   8   6        6.82        8.34      1.02 o 
  -6   9   6       97.03      104.37      3.14 o 
  -5   9   6        2.46        3.42      0.68 o 
  -4   9   6      226.31      238.79      4.27 o 
  -3   9   6       15.90       15.64      1.25 o 
  -2   9   6      252.84      273.40      5.78 o 
  -1   9   6        0.80        0.82      0.56 o 
   0   9   6       18.81       23.71      1.02 o 
  -4  10   6       10.74       12.71      1.35 o 
  -3  10   6        0.42        0.57      0.59 o 
  -2  10   6       12.53       10.95      1.14 o 
   0 -12   7       58.05       55.50      2.57 o 
   1 -12   7        2.87        3.58      0.91 o 
   2 -12   7        2.37        1.79      0.79 o 
   3 -12   7        0.78        0.69      0.71 o 
   4 -12   7       10.09       11.92      1.26 o 
  -2 -11   7       19.42       20.34      1.63 o 
  -1 -11   7       52.82       50.18      1.59 o 
   0 -11   7      184.09      191.21      7.13 o 
   1 -11   7       10.89       10.15      1.26 o 
   2 -11   7      302.75      322.32      8.77 o 
   3 -11   7       16.16       16.23      1.04 o 
   4 -11   7       94.77       97.24      3.21 o 
   5 -11   7        5.18        6.15      0.94 o 
  -3 -10   7        7.66        7.22      1.19 o 
  -2 -10   7      192.75      205.10      6.09 o 
  -1 -10   7      107.89      115.26      2.65 o 
   0 -10   7      173.03      179.52      3.65 o 
   1 -10   7      144.45      156.08      4.90 o 
   2 -10   7       29.24       30.83      1.44 o 
   3 -10   7       96.48       99.50      2.51 o 
   4 -10   7        3.54        3.84      0.67 o 
   5 -10   7       79.18       80.44      2.79 o 
   6 -10   7        2.77        2.69      0.67 o 
  -4  -9   7       22.08       23.11      1.17 o 
  -3  -9   7       90.62       86.74      2.12 o 
  -2  -9   7        9.03       11.48      1.31 o 
  -1  -9   7      116.73      124.20      2.75 o 
   0  -9   7        0.12        0.64      0.39 o 
   1  -9   7       29.24       29.42      1.02 o 
   2  -9   7       18.37       17.30      1.14 o 
   3  -9   7       52.50       52.81      2.17 o 
   4  -9   7       17.53       18.62      1.62 o 
   5  -9   7       10.31       10.69      1.07 o 
   6  -9   7       32.19       32.79      1.67 o 
   7  -9   7        4.54        3.95      1.38 o 
  -5  -8   7        2.04        1.57      0.44 o 
  -4  -8   7        8.40        8.99      0.70 o 
  -3  -8   7       27.08       26.70      1.31 o 
  -2  -8   7        0.36        0.14      0.36 o 
  -1  -8   7      254.65      263.16      4.81 o 
   0  -8   7       49.50       50.34      1.49 o 
   1  -8   7       93.69       94.56      1.70 o 
   2  -8   7       15.12       14.67      0.81 o 
   3  -8   7       86.69       89.31      2.47 o 
   4  -8   7        0.57        0.45      0.44 o 
   5  -8   7       77.31       78.44      3.21 o 
   6  -8   7       65.33       66.36      2.91 o 
   7  -8   7       71.09       66.35      2.95 o 
  -6  -7   7       65.93       65.52      2.08 o 
  -5  -7   7       14.34       14.89      0.87 o 
  -4  -7   7      162.51      167.42      2.81 o 
  -3  -7   7      100.59      102.26      1.94 o 
  -2  -7   7        0.99        1.41      0.24 o 
  -1  -7   7       38.04       34.83      1.18 o 
   0  -7   7        0.07        0.31      0.29 o 
   1  -7   7      124.59      129.26      2.02 o 
   2  -7   7        8.05        9.36      1.63 o 
   3  -7   7      180.69      183.10      3.76 o 
   4  -7   7      284.26      278.61      7.67 o 
   5  -7   7       33.51       34.52      1.94 o 
   6  -7   7       61.95       62.63      2.74 o 
   7  -7   7      140.53      135.04      4.57 o 
  -6  -6   7        0.14        0.09      0.32 o 
  -5  -6   7        1.83        1.41      0.37 o 
  -4  -6   7      364.34      362.63      4.37 o 
  -3  -6   7      195.10      195.53      2.63 o 
  -2  -6   7      639.87      650.13      6.18 o 
  -1  -6   7      223.26      225.59      2.45 o 
   0  -6   7      361.80      374.38      4.69 o 
   1  -6   7      234.39      247.34      3.90 o 
   2  -6   7       83.23       84.62      2.26 o 
   3  -6   7        1.46        1.37      0.35 o 
   4  -6   7        0.43        0.54      0.40 o 
   5  -6   7       41.28       38.03      1.97 o 
   6  -6   7        8.62        9.87      1.18 o 
   7  -6   7       26.97       24.44      1.63 o 
  -7  -5   7        0.01        0.03      0.41 o 
  -6  -5   7      763.26      765.14      9.55 o 
  -5  -5   7      120.62      116.77      2.27 o 
  -4  -5   7     1340.42     1312.31     14.80 o 
  -3  -5   7       57.65       54.16      1.22 o 
  -2  -5   7      971.67      970.56      9.71 o 
  -1  -5   7       30.52       30.79      1.20 o 
   0  -5   7        0.82        0.63      0.23 o 
   1  -5   7      332.22      320.50      4.52 o 
   2  -5   7       85.82       93.80      2.21 o 
   3  -5   7       70.89       70.55      1.82 o 
   4  -5   7       50.26       46.17      2.14 o 
   5  -5   7       62.81       68.19      2.76 o 
   6  -5   7       30.55       32.17      1.83 o 
   7  -5   7        0.18        0.06      0.39 o 
  -7  -4   7        0.15        0.15      0.31 o 
  -6  -4   7      362.61      361.27      5.86 o 
  -5  -4   7       29.50       30.77      1.17 o 
  -4  -4   7      109.30      107.33      2.27 o 
  -3  -4   7       49.29       45.93      1.29 o 
  -2  -4   7      365.24      364.56      4.39 o 
  -1  -4   7      704.53      687.90      7.02 o 
   0  -4   7       98.78       43.04      1.68 o 
   1  -4   7       79.58       76.51      1.45 o 
   2  -4   7      201.34      200.85      3.84 o 
   3  -4   7       14.62       14.42      0.62 o 
   4  -4   7      116.56      112.73      3.75 o 
   5  -4   7       50.14       49.54      2.25 o 
   6  -4   7      249.41      241.49      6.82 o 
   7  -4   7       15.99       12.43      1.34 o 
  -7  -3   7       64.01       60.61      2.74 o 
  -6  -3   7       24.93       25.20      1.12 o 
  -5  -3   7      178.34      180.94      3.34 o 
  -4  -3   7       62.48       58.93      1.83 o 
  -3  -3   7       24.24       24.49      0.86 o 
  -2  -3   7       75.79       83.40      1.31 o 
  -1  -3   7      277.36      271.55      3.05 o 
   1  -3   7      164.54      175.25      2.07 o 
   2  -3   7       47.65       42.60      1.04 o 
   3  -3   7      239.80      247.28      4.57 o 
   4  -3   7        3.99        4.18      0.75 o 
   5  -3   7       55.40       58.51      2.53 o 
   6  -3   7      181.60      176.53      5.40 o 
   7  -3   7      141.48      134.33      4.56 o 
  -8  -2   7       56.39       52.95      1.74 o 
  -7  -2   7       92.27       90.34      2.25 o 
  -6  -2   7        5.97        5.89      0.75 o 
  -5  -2   7       26.95       27.11      1.21 o 
  -4  -2   7      197.27      195.81      4.24 o 
  -3  -2   7      119.17      109.99      2.03 o 
  -2  -2   7      133.52      138.08      1.90 o 
  -1  -2   7       48.29       54.22      0.91 o 
   0  -2   7      180.03      166.49      2.68 o 
   1  -2   7       46.88       55.20      0.92 o 
   2  -2   7       48.13       42.86      1.01 o 
   3  -2   7      379.35      379.95      6.59 o 
   4  -2   7      611.60      612.35     14.70 o 
   5  -2   7      561.72      565.54     13.81 o 
   6  -2   7      414.18      418.84     10.82 o 
   7  -2   7      283.48      276.85      7.89 o 
  -8  -1   7       15.02       16.71      1.00 o 
  -7  -1   7       56.87       55.99      1.67 o 
  -6  -1   7       53.91       53.58      1.80 o 
  -5  -1   7      112.25      114.43      2.80 o 
  -4  -1   7        4.87        3.53      0.51 o 
  -3  -1   7      213.80      206.96      4.36 o 
  -2  -1   7       16.58       17.56      0.48 o 
  -1  -1   7      212.22      196.92      2.33 o 
   0  -1   7        8.13        6.13      0.45 o 
   1  -1   7     1181.95     1154.02     10.36 o 
   2  -1   7      257.49      243.11      3.65 o 
   3  -1   7     1159.85     1160.25     14.87 o 
   4  -1   7      105.22      105.18      3.70 o 
   5  -1   7      488.41      482.40     12.13 o 
   6  -1   7       29.44       24.92      1.69 o 
   7  -1   7       24.21       23.36      1.73 o 
  -8   0   7      156.00      152.96      3.20 o 
  -7   0   7       47.42       49.19      1.76 o 
  -6   0   7      329.49      325.78      6.23 o 
  -5   0   7        0.16       -0.21      0.21 o 
  -4   0   7      244.47      235.37      4.64 o 
  -3   0   7      151.18      160.47      2.76 o 
  -2   0   7       84.29       84.68      1.66 o 
  -1   0   7       51.19       52.29      0.90 o 
   0   0   7       18.26       17.68      1.17 o 
   1   0   7        1.66        1.21      0.23 o 
   2   0   7       52.47       56.07      1.31 o 
   3   0   7        0.19        0.22      0.23 o 
   4   0   7       72.40       74.11      2.12 o 
   5   0   7       51.04       53.28      2.56 o 
   6   0   7       12.84       11.77      1.38 o 
  -8   1   7       29.23       29.71      1.37 o 
  -7   1   7       14.55       15.54      0.99 o 
  -6   1   7        0.36        0.67      0.34 o 
  -5   1   7      195.55      197.07      4.80 o 
  -4   1   7       64.53       62.37      1.83 o 
  -3   1   7      127.81      127.15      2.76 o 
  -2   1   7       72.34       70.04      1.48 o 
  -1   1   7        3.16        2.79      0.25 o 
   1   1   7        1.47        0.80      0.22 o 
   2   1   7      165.10      157.94      2.73 o 
   3   1   7        1.70        1.72      0.35 o 
   4   1   7      117.24      117.15      2.34 o 
   5   1   7        0.21        0.76      0.46 o 
   6   1   7        6.61        8.10      1.24 o 
  -8   2   7       42.65       44.26      2.07 o 
  -7   2   7       22.67       24.61      1.18 o 
  -6   2   7      119.02      122.45      3.01 o 
  -5   2   7       12.93       15.01      0.92 o 
  -4   2   7       15.14       16.20      0.95 o 
  -3   2   7       92.19       87.98      1.77 o 
  -2   2   7       40.40       41.53      2.37 o 
  -1   2   7       85.75       78.83      1.36 o 
   0   2   7       61.10       60.83      1.01 o 
   1   2   7       85.78       89.25      1.54 o 
   2   2   7       65.39       74.40      1.70 o 
   3   2   7       17.23       18.92      0.85 o 
   4   2   7       25.12       19.91      0.91 o 
   5   2   7       19.59       21.58      1.42 o 
   6   2   7        8.20        6.83      1.21 o 
  -8   3   7        3.00        2.20      1.03 o 
  -7   3   7       40.02       41.45      1.60 o 
  -6   3   7      226.07      218.79      4.61 o 
  -5   3   7      201.70      201.26      5.54 o 
  -4   3   7      250.55      249.97      4.99 o 
  -3   3   7       60.32       60.98      1.44 o 
  -2   3   7      318.62      316.97      4.74 o 
  -1   3   7       20.17       23.43      0.69 o 
   0   3   7      267.19      233.80      3.93 o 
   1   3   7       76.32       67.70      1.33 o 
   2   3   7      776.52      712.78     10.63 o 
   3   3   7       46.36       44.80      1.38 o 
   4   3   7      206.93      198.69      3.61 o 
   5   3   7       53.41       49.66      2.04 o 
  -8   4   7       90.16       89.90      2.63 o 
  -7   4   7        9.25        8.40      0.83 o 
  -6   4   7       23.41       23.37      1.18 o 
  -5   4   7      142.12      142.28      7.05 o 
  -4   4   7       22.12       24.62      1.17 o 
  -3   4   7      125.41      117.63      3.79 o 
  -2   4   7       14.28        7.85      0.69 o 
  -1   4   7      360.80      332.78      4.25 o 
   0   4   7      380.04      324.08      4.81 o 
   1   4   7       80.82       80.76      1.74 o 
   2   4   7       29.57       22.94      1.11 o 
   3   4   7       52.29       53.71      1.64 o 
   4   4   7       13.17       12.95      0.92 o 
   5   4   7        1.06        0.96      0.47 o 
  -8   5   7       27.28       28.38      1.39 o 
  -7   5   7       57.15       52.53      1.92 o 
  -6   5   7       11.12        9.57      2.16 o 
  -5   5   7       10.59       10.43      0.92 o 
  -4   5   7        0.65        1.12      0.38 o 
  -3   5   7       61.62       59.15      2.18 o 
  -2   5   7      218.90      173.92      3.12 o 
  -1   5   7       15.45       15.38      0.71 o 
   0   5   7        2.59        0.63      0.31 o 
   1   5   7       13.26       11.40      0.72 o 
   2   5   7       14.18       16.56      1.14 o 
   3   5   7       38.61       38.07      1.70 o 
   4   5   7       47.47       50.49      2.06 o 
  -7   6   7       42.48       43.06      1.78 o 
  -6   6   7        2.04        1.40      0.46 o 
  -5   6   7       27.88       29.35      1.71 o 
  -4   6   7      194.51      187.44      3.37 o 
  -3   6   7      247.33      249.71      4.95 o 
  -2   6   7       24.74       17.61      0.90 o 
  -1   6   7      157.71      153.96      4.16 o 
   0   6   7       36.38       34.15      1.12 o 
   1   6   7      121.03      123.62      2.82 o 
   2   6   7       12.47       10.27      1.02 o 
   3   6   7       18.87       18.81      2.32 o 
  -7   7   7       17.88       18.65      1.50 o 
  -6   7   7      177.59      169.49      5.49 o 
  -5   7   7        0.17        0.19      0.36 o 
  -4   7   7       25.97       24.55      1.05 o 
  -3   7   7       20.13       21.32      2.00 o 
  -2   7   7       65.47       61.99      3.13 o 
  -1   7   7       12.73       12.33      1.06 o 
   0   7   7       16.86       18.02      0.92 o 
   1   7   7      186.16      189.19      3.73 o 
   2   7   7       45.10       45.69      2.79 o 
  -6   8   7       38.75       37.25      1.77 o 
  -5   8   7       26.36       27.08      1.73 o 
  -4   8   7        0.05       -0.17      0.30 o 
  -3   8   7        1.03        1.10      0.51 o 
  -2   8   7        3.18        2.17      0.62 o 
  -1   8   7       32.82       34.12      1.60 o 
   0   8   7        0.30        0.23      0.30 o 
   1   8   7        1.19        0.98      0.54 o 
  -5   9   7       18.98       19.77      1.53 o 
  -4   9   7        0.90        1.45      0.47 o 
  -3   9   7       10.51       12.83      1.32 o 
  -2   9   7        0.24       -0.37      0.43 o 
  -1   9   7       66.39       68.35      2.37 o 
   1 -12   8       34.53       34.71      2.15 o 
   2 -12   8      173.99      169.40      5.56 o 
   3 -12   8        1.12        1.20      0.76 o 
  -1 -11   8       99.05      103.37      2.50 o 
   0 -11   8       15.36       17.66      1.67 o 
   1 -11   8        0.65        0.72      0.63 o 
   2 -11   8       55.10       54.50      2.68 o 
   3 -11   8        0.00       -0.21      0.60 o 
   4 -11   8       97.73      103.49      3.48 o 
   5 -11   8       16.12       16.19      1.48 o 
  -3 -10   8        4.65        3.87      0.98 o 
  -2 -10   8       85.60       91.52      3.54 o 
  -1 -10   8      115.03      118.67      3.85 o 
   0 -10   8        0.01       -0.02      0.34 o 
   1 -10   8       88.64       93.81      3.53 o 
   2 -10   8        3.57        3.59      0.85 o 
   3 -10   8      135.60      138.36      2.96 o 
   4 -10   8       12.46       14.15      0.99 o 
   5 -10   8        7.82        6.50      0.93 o 
   6 -10   8       98.60       98.04      5.43 o 
  -4  -9   8      226.61      229.32      5.42 o 
  -3  -9   8        1.03        1.71      0.75 o 
  -2  -9   8       47.05       49.78      2.41 o 
  -1  -9   8        8.99        8.11      0.71 o 
   0  -9   8       92.37       90.65      3.07 o 
   1  -9   8        0.13        0.12      0.46 o 
   2  -9   8       67.54       68.68      2.10 o 
   3  -9   8       39.90       39.97      1.37 o 
   4  -9   8      144.82      137.67      6.31 o 
   5  -9   8        3.59        3.46      0.69 o 
   6  -9   8        2.36        3.14      0.68 o 
  -5  -8   8       62.60       62.54      1.66 o 
  -4  -8   8       37.50       40.37      1.25 o 
  -3  -8   8      170.29      164.21      3.14 o 
  -2  -8   8       58.43       55.89      2.49 o 
  -1  -8   8      135.79      132.24      2.86 o 
   0  -8   8        7.15        8.47      1.18 o 
   1  -8   8      272.87      273.20      4.86 o 
   2  -8   8       10.77       10.47      0.75 o 
   3  -8   8       10.50       10.47      0.87 o 
   4  -8   8       83.46       85.04      3.49 o 
   5  -8   8       10.58       10.13      1.30 o 
   6  -8   8       46.50       45.71      2.45 o 
  -5  -7   8        3.20        3.04      0.48 o 
  -4  -7   8       32.99       31.90      0.96 o 
  -3  -7   8        7.43        7.89      0.53 o 
  -2  -7   8      133.89      129.75      1.95 o 
  -1  -7   8        1.36        1.39      0.38 o 
   0  -7   8       60.38       65.48      1.74 o 
   1  -7   8      229.92      228.18      9.14 o 
   2  -7   8      114.05      114.35      2.75 o 
   3  -7   8      167.85      167.32      3.61 o 
   4  -7   8        5.28        4.15      0.83 o 
   5  -7   8       48.02       47.35      2.43 o 
   6  -7   8        5.86        5.80      1.00 o 
  -6  -6   8        3.52        4.99      0.60 o 
  -5  -6   8       49.77       51.82      1.46 o 
  -4  -6   8        1.24        1.33      0.30 o 
  -3  -6   8        0.06        0.19      0.20 o 
  -2  -6   8       35.88       36.06      0.87 o 
  -1  -6   8       25.67       25.10      1.51 o 
   0  -6   8      151.72      156.77      3.13 o 
   1  -6   8        1.28        0.97      0.26 o 
   2  -6   8      304.78      303.43      5.63 o 
   3  -6   8       24.58       18.54      0.95 o 
   4  -6   8       57.78       51.56      2.45 o 
   5  -6   8      191.22      180.81      5.63 o 
   6  -6   8       24.65       22.99      1.65 o 
   7  -6   8       84.57       78.75      3.34 o 
  -6  -5   8       41.54       40.75      1.61 o 
  -5  -5   8       69.54       72.07      1.95 o 
  -4  -5   8        0.41        0.38      0.27 o 
  -3  -5   8       55.63       60.37      1.34 o 
  -2  -5   8      238.25      242.87      2.87 o 
  -1  -5   8       43.74       44.21      0.87 o 
   0  -5   8      363.86      346.76      4.96 o 
   1  -5   8      118.18      112.30      1.99 o 
   2  -5   8       31.79       26.97      1.10 o 
   3  -5   8      370.89      340.28      8.44 o 
   4  -5   8        0.30        0.05      0.34 o 
   5  -5   8      263.94      258.03      7.35 o 
   6  -5   8        0.01        0.54      0.47 o 
   7  -5   8       94.31       94.47      3.73 o 
  -7  -4   8      179.69      176.69      3.24 o 
  -6  -4   8      220.70      215.55      4.06 o 
  -5  -4   8      149.90      148.58      3.02 o 
  -4  -4   8        3.46        3.26      0.41 o 
  -3  -4   8       15.35       15.81      0.74 o 
  -2  -4   8        6.25        8.62      0.47 o 
  -1  -4   8       21.93       23.57      1.36 o 
   0  -4   8      226.37      237.32      2.78 o 
   1  -4   8       71.30       60.23      1.29 o 
   2  -4   8      367.53      361.98      6.42 o 
   3  -4   8       60.85       56.52      1.33 o 
   4  -4   8       64.03       63.95      2.74 o 
   5  -4   8        0.03        0.34      0.43 o 
   6  -4   8       42.67       46.86      2.40 o 
   7  -4   8       30.40       27.56      1.86 o 
  -7  -3   8       10.77       10.61      0.90 o 
  -6  -3   8        0.62        0.37      0.33 o 
  -5  -3   8      261.41      256.97      4.42 o 
  -4  -3   8        2.35        2.23      0.38 o 
  -3  -3   8      299.36      297.37      4.52 o 
  -2  -3   8        0.01        0.20      0.17 o 
  -1  -3   8      166.54      175.15      2.43 o 
   0  -3   8        5.65        6.76      0.42 o 
   1  -3   8        0.57        0.99      0.25 o 
   2  -3   8      324.97      323.03      5.82 o 
   3  -3   8       68.57       66.81      1.84 o 
   4  -3   8       79.04       84.35      3.25 o 
   5  -3   8      113.31      112.20      4.05 o 
   6  -3   8        2.13        3.62      0.85 o 
   7  -3   8       70.45       78.13      3.40 o 
  -8  -2   8       17.04       18.55      1.65 o 
  -7  -2   8       26.72       24.01      1.21 o 
  -6  -2   8       13.59       11.93      1.01 o 
  -5  -2   8        4.02        4.26      0.62 o 
  -4  -2   8        8.12        7.87      0.76 o 
  -3  -2   8        1.32        1.39      0.47 o 
  -2  -2   8       18.74       21.58      0.70 o 
  -1  -2   8      165.70      173.95      2.41 o 
   0  -2   8      412.97      436.21      5.25 o 
   1  -2   8       38.29       34.77      0.82 o 
   2  -2   8        3.24        3.79      0.41 o 
   3  -2   8      140.67      144.84      3.15 o 
   4  -2   8       56.53       51.46      2.45 o 
   5  -2   8      108.59      108.99      3.99 o 
   6  -2   8       61.05       58.68      2.82 o 
  -8  -1   8        0.05        0.87      0.54 o 
  -7  -1   8       68.11       62.85      2.14 o 
  -6  -1   8        0.10       -0.10      0.27 o 
  -5  -1   8      117.46      118.32      2.98 o 
  -4  -1   8        6.96        6.87      0.70 o 
  -3  -1   8      382.09      396.40      5.69 o 
  -2  -1   8       40.90       43.79      0.96 o 
  -1  -1   8       34.24       29.40      0.76 o 
   0  -1   8      357.38      336.21      4.21 o 
   1  -1   8      230.84      216.81      2.86 o 
   2  -1   8      729.84      720.99      9.60 o 
   3  -1   8      291.41      284.17      8.95 o 
   4  -1   8      588.67      581.23     14.38 o 
   5  -1   8       15.19       17.67      1.48 o 
   6  -1   8       22.24       23.64      1.78 o 
  -8   0   8       62.97       62.26      2.10 o 
  -7   0   8        1.80        2.41      0.53 o 
  -6   0   8      172.08      167.94      4.04 o 
  -5   0   8        0.02       -0.10      0.26 o 
  -4   0   8       92.45       90.51      2.42 o 
  -3   0   8      717.47      721.55      9.67 o 
  -2   0   8     1005.17      952.82     12.45 o 
  -1   0   8     1598.09     1561.47     17.04 o 
   0   0   8      967.14      939.52      9.46 o 
   1   0   8     1830.56     1815.32     17.63 o 
   2   0   8      585.35      579.20      7.96 o 
   3   0   8      135.72      133.82      4.29 o 
   4   0   8        2.86        2.87      0.51 o 
   5   0   8       77.11       80.09      3.43 o 
   6   0   8       20.35       20.59      1.71 o 
  -8   1   8        4.79        4.66      0.71 o 
  -7   1   8        0.67        0.38      0.32 o 
  -6   1   8       31.26       30.04      1.36 o 
  -5   1   8      207.07      202.82      4.36 o 
  -4   1   8       77.05       73.92      2.14 o 
  -3   1   8      383.94      374.83      5.46 o 
  -2   1   8       50.48       50.33      1.28 o 
  -1   1   8      538.78      514.51      6.09 o 
   0   1   8      133.75      125.13      1.76 o 
   1   1   8        3.69        4.17      0.37 o 
   2   1   8       43.43       45.24      1.27 o 
   3   1   8        2.65        2.85      0.42 o 
   4   1   8       25.04       23.04      0.98 o 
   5   1   8        0.99        1.44      0.67 o 
   6   1   8       37.22       39.87      2.48 o 
  -8   2   8       18.78       17.93      1.54 o 
  -7   2   8        0.71        1.02      0.41 o 
  -6   2   8       14.82       13.88      0.97 o 
  -5   2   8        1.38        1.86      0.46 o 
  -4   2   8        0.94        0.83      0.34 o 
  -3   2   8       45.93       47.65      1.28 o 
  -2   2   8      110.42      103.06      2.64 o 
  -1   2   8       91.24       90.75      1.56 o 
   0   2   8        2.31        1.95      0.45 o 
   1   2   8        9.71       10.87      0.60 o 
   2   2   8       18.55       19.73      0.88 o 
   3   2   8       28.13       29.15      1.10 o 
   4   2   8        0.66        0.87      0.36 o 
   5   2   8        2.95        2.14      0.82 o 
  -8   3   8       48.99       49.43      1.91 o 
  -7   3   8       17.73       20.15      1.23 o 
  -6   3   8       48.28       48.11      3.40 o 
  -5   3   8        7.40        7.08      0.84 o 
  -4   3   8      355.03      348.59      6.66 o 
  -3   3   8       21.95       22.19      0.88 o 
  -2   3   8      250.26      251.18      5.41 o 
  -1   3   8        5.07        5.79      0.42 o 
   0   3   8      218.84      234.74      3.17 o 
   1   3   8        0.13        0.72      0.31 o 
   2   3   8       23.71       27.28      2.21 o 
   3   3   8       24.95       25.11      1.08 o 
   4   3   8       97.25       95.23      2.33 o 
   5   3   8       10.57       11.62      0.94 o 
  -8   4   8        4.85        5.32      1.29 o 
  -7   4   8      147.95      150.42      3.77 o 
  -6   4   8        3.36        4.15      0.64 o 
  -5   4   8       57.76       55.03      3.53 o 
  -4   4   8       15.58       14.08      1.61 o 
  -3   4   8       68.98       72.34      1.74 o 
  -2   4   8      116.40       97.52      2.11 o 
  -1   4   8        0.82        1.62      0.32 o 
   0   4   8      285.32      265.58      3.57 o 
   1   4   8        4.87        4.80      0.51 o 
   2   4   8       13.56       13.32      1.07 o 
   3   4   8        0.55        1.05      0.52 o 
   4   4   8       10.53       12.17      1.86 o 
  -7   5   8        7.73        6.05      0.97 o 
  -6   5   8       98.98       95.66      2.83 o 
  -5   5   8       33.34       29.97      2.36 o 
  -4   5   8      304.72      287.55      4.68 o 
  -3   5   8      117.90      111.57      2.38 o 
  -2   5   8      336.97      313.34      5.80 o 
  -1   5   8       53.00       54.71      1.37 o 
   0   5   8        4.58        4.53      0.43 o 
   1   5   8       33.61       33.91      1.12 o 
   2   5   8        6.94        6.31      0.83 o 
   3   5   8        9.05        7.74      0.96 o 
  -7   6   8       79.68       82.82      3.16 o 
  -6   6   8      141.91      140.95      3.71 o 
  -5   6   8       96.86       99.92      2.95 o 
  -4   6   8       86.48       79.10      1.98 o 
  -3   6   8       35.79       39.75      1.35 o 
  -2   6   8       24.81       24.70      1.29 o 
  -1   6   8       17.15       16.21      1.01 o 
   0   6   8      112.53      113.17      1.96 o 
   1   6   8       40.50       42.10      1.29 o 
   2   6   8       20.85       20.49      2.41 o 
  -6   7   8        3.66        2.98      0.67 o 
  -5   7   8       79.37       75.94      2.59 o 
  -4   7   8       18.11       20.14      1.16 o 
  -3   7   8      106.94      110.01      2.52 o 
  -2   7   8       31.58       32.02      3.90 o 
  -1   7   8        2.61        1.98      1.09 o 
   0   7   8        9.73        8.42      0.58 o 
   1   7   8        0.20        0.60      0.49 o 
  -5   8   8       18.48       21.16      1.81 o 
  -4   8   8       25.22       24.56      1.72 o 
  -3   8   8       37.69       35.26      1.68 o 
  -2   8   8      116.15      119.25      3.33 o 
  -1   8   8       46.74       49.86      2.88 o 
   0   8   8       56.79       57.92      2.10 o 
  -1 -11   9       13.17       16.29      1.39 o 
   0 -11   9      170.14      167.92      5.20 o 
   1 -11   9       14.18       14.03      1.52 o 
   2 -11   9       34.59       37.59      2.22 o 
   3 -11   9        1.15        0.60      0.69 o 
   4 -11   9        9.34       10.23      0.91 o 
  -2 -10   9       17.45       18.89      1.59 o 
  -1 -10   9       21.24       19.92      1.44 o 
   0 -10   9       47.83       48.57      1.55 o 
   1 -10   9       35.13       31.63      1.93 o 
   2 -10   9      102.51      103.94      3.88 o 
   3 -10   9       87.88       95.94      3.57 o 
   4 -10   9       57.01       61.65      1.89 o 
   5 -10   9      129.07      137.32      6.64 o 
  -3  -9   9       29.44       29.28      1.97 o 
  -2  -9   9       84.89       83.14      3.31 o 
  -1  -9   9       57.00       63.13      1.81 o 
   0  -9   9       64.47       62.62      1.78 o 
   1  -9   9       10.22        9.80      1.19 o 
   2  -9   9        0.15       -0.04      0.49 o 
   3  -9   9        5.81        4.96      0.61 o 
   4  -9   9        0.06        0.42      0.38 o 
   5  -9   9        8.26        8.35      1.28 o 
  -4  -8   9        0.46        0.89      0.66 o 
  -3  -8   9       76.00       83.00      3.35 o 
  -2  -8   9        5.77        5.38      0.97 o 
  -1  -8   9       19.64       17.95      2.52 o 
   0  -8   9      142.06      142.52      4.09 o 
   1  -8   9       78.77       70.61      2.82 o 
   2  -8   9       45.28       44.81      1.66 o 
   3  -8   9       61.49       61.40      1.98 o 
   4  -8   9       27.21       29.23      1.36 o 
   5  -8   9       18.51       16.40      1.69 o 
   6  -8   9       17.27       16.99      1.75 o 
  -5  -7   9        8.90       10.50      0.70 o 
  -4  -7   9      117.44      118.10      2.04 o 
  -3  -7   9      106.49      109.94      3.16 o 
  -2  -7   9      286.61      274.49      7.40 o 
  -1  -7   9       16.49       16.61      1.43 o 
   0  -7   9       20.66       21.03      0.96 o 
   1  -7   9       41.74       43.54      1.29 o 
   2  -7   9        0.17        0.45      0.57 o 
   3  -7   9       89.40       89.23      2.43 o 
   4  -7   9       13.97       13.57      1.51 o 
   5  -7   9      366.33      356.32      9.82 o 
   6  -7   9        0.91        0.52      0.53 o 
  -6  -6   9       12.52       15.73      1.01 o 
  -5  -6   9       82.33       89.68      1.77 o 
  -4  -6   9        6.71        8.08      0.57 o 
  -3  -6   9        2.93        2.89      0.40 o 
  -2  -6   9      229.71      240.52      3.40 o 
  -1  -6   9        9.19        9.86      1.46 o 
   0  -6   9      181.10      177.25      3.51 o 
   1  -6   9       10.49       16.97      0.69 o 
   2  -6   9      232.72      222.77      4.50 o 
   3  -6   9       93.65       76.04      2.14 o 
   4  -6   9       13.00       10.65      1.29 o 
   5  -6   9        0.15       -0.20      0.40 o 
   6  -6   9        9.32       10.19      1.33 o 
  -6  -5   9        0.31        0.39      0.33 o 
  -5  -5   9       54.72       53.77      1.70 o 
  -4  -5   9       19.84       18.20      0.81 o 
  -3  -5   9       48.32       47.93      1.21 o 
  -2  -5   9       10.03       11.61      0.63 o 
  -1  -5   9       40.92       49.59      1.44 o 
   0  -5   9        7.28        5.06      0.54 o 
   1  -5   9       97.81       66.84      1.43 o 
   2  -5   9       30.70       28.89      1.20 o 
   3  -5   9        0.40        0.31      0.30 o 
   4  -5   9        1.77        0.99      0.56 o 
   5  -5   9        0.02       -0.13      0.40 o 
   6  -5   9       47.98       47.76      2.57 o 
  -7  -4   9       23.32       26.02      2.24 o 
  -6  -4   9       58.10       58.54      3.02 o 
  -5  -4   9       10.87        9.60      0.81 o 
  -4  -4   9      405.00      418.82      5.48 o 
  -3  -4   9        2.42        3.24      0.88 o 
  -2  -4   9      146.13      143.06      2.11 o 
  -1  -4   9      263.79      221.55      3.00 o 
   0  -4   9      215.50      204.17      3.86 o 
   1  -4   9      120.08       82.92      1.65 o 
   2  -4   9       37.85       32.86      1.27 o 
   3  -4   9      230.94      219.67      4.41 o 
   4  -4   9      129.58      123.96      4.40 o 
   5  -4   9       50.00       56.07      2.74 o 
   6  -4   9        3.25        4.92      0.97 o 
  -7  -3   9       70.27       75.73      2.87 o 
  -6  -3   9      109.85      105.42      2.56 o 
  -5  -3   9       90.90       90.57      2.65 o 
  -4  -3   9        7.03        8.78      0.84 o 
  -3  -3   9      598.97      550.30      7.73 o 
  -2  -3   9       53.04       58.17      1.15 o 
  -1  -3   9      444.04      393.09      4.82 o 
   0  -3   9      251.93      270.34      3.49 o 
   1  -3   9      507.86      473.99      6.52 o 
   2  -3   9       42.31       46.80      1.54 o 
   3  -3   9       30.39       29.06      0.99 o 
   4  -3   9      204.31      204.95      6.27 o 
   5  -3   9        5.19        4.22      0.92 o 
   6  -3   9       35.84       37.73      2.28 o 
  -7  -2   9       27.58       30.50      1.33 o 
  -6  -2   9       62.46       65.09      2.23 o 
  -5  -2   9        3.13        1.97      1.04 o 
  -4  -2   9       49.29       48.56      1.37 o 
  -3  -2   9        0.17        0.66      0.29 o 
  -2  -2   9       23.70       24.26      0.71 o 
  -1  -2   9        4.98        3.82      0.36 o 
   0  -2   9       26.02       23.88      0.70 o 
   1  -2   9      162.21      158.02      2.26 o 
   2  -2   9       46.72       45.54      1.22 o 
   3  -2   9      105.45      101.50      2.56 o 
   4  -2   9        0.06        0.03      0.40 o 
   5  -2   9       78.04       79.68      3.47 o 
   6  -2   9        9.18        9.67      1.37 o 
  -7  -1   9        7.93        9.91      0.99 o 
  -6  -1   9        2.04        1.99      0.52 o 
  -5  -1   9       13.90       13.22      1.04 o 
  -4  -1   9       69.06       65.48      1.61 o 
  -3  -1   9       24.69       23.14      0.90 o 
  -2  -1   9      180.17      176.65      3.03 o 
  -1  -1   9      408.75      403.08      4.93 o 
   0  -1   9        4.86        4.81      0.64 o 
   1  -1   9      240.60      241.00      3.20 o 
   2  -1   9        1.78        2.35      0.37 o 
   3  -1   9       20.22       21.14      1.09 o 
   4  -1   9       52.52       51.34      2.49 o 
   5  -1   9       60.81       61.46      3.01 o 
   6  -1   9       69.99       76.61      3.56 o 
  -7   0   9       35.72       35.23      3.28 o 
  -6   0   9      124.90      123.29      5.82 o 
  -5   0   9       14.28       13.81      1.08 o 
  -4   0   9       56.49       58.28      1.51 o 
  -3   0   9       91.46       96.20      2.02 o 
  -2   0   9      132.74      126.53      2.39 o 
  -1   0   9       39.59       39.53      1.13 o 
   0   0   9      165.37      167.29      2.77 o 
   1   0   9      107.18      112.99      1.69 o 
   2   0   9        5.59        5.42      0.53 o 
   3   0   9      387.51      389.32     10.36 o 
   4   0   9        4.47        5.53      0.71 o 
   5   0   9       91.33       95.58      4.00 o 
  -8   1   9       26.20       25.32      2.65 o 
  -7   1   9       10.42        9.46      1.60 o 
  -6   1   9      224.33      220.14      4.87 o 
  -5   1   9      380.46      386.09      7.37 o 
  -4   1   9      952.78      938.30     15.58 o 
  -3   1   9      580.17      570.51      7.99 o 
  -2   1   9      940.07      911.10     12.78 o 
  -1   1   9       74.64       72.15      1.37 o 
   0   1   9      116.91      109.26      2.78 o 
   1   1   9        0.05       -0.19      0.19 o 
   2   1   9        0.85        1.24      0.33 o 
   3   1   9       35.11       33.78      1.18 o 
   4   1   9        0.61        0.44      0.47 o 
   5   1   9       46.54       50.06      2.85 o 
  -7   2   9      397.70      395.04      7.75 o 
  -6   2   9      305.58      301.98      6.20 o 
  -5   2   9      637.68      614.82     10.88 o 
  -4   2   9      292.41      289.96      4.61 o 
  -3   2   9      117.95      109.82      2.25 o 
  -2   2   9        0.59        0.15      0.34 o 
  -1   2   9       37.27       33.08      0.88 o 
   0   2   9       61.54       61.94      1.47 o 
   1   2   9       76.44       77.57      1.46 o 
   2   2   9       65.36       64.52      2.62 o 
   3   2   9       58.54       63.82      2.33 o 
   4   2   9        0.75        0.36      0.45 o 
   5   2   9        4.17        2.51      0.63 o 
  -7   3   9      213.24      211.93      7.87 o 
  -6   3   9       28.29       26.62      1.39 o 
  -5   3   9        8.98        7.47      0.97 o 
  -4   3   9       23.51       24.94      1.01 o 
  -3   3   9        0.61        0.72      0.32 o 
  -2   3   9       63.84       64.50      2.64 o 
  -1   3   9        0.08        0.47      0.27 o 
   0   3   9      100.83      103.92      2.09 o 
   1   3   9        0.43        0.24      0.31 o 
   2   3   9        0.38        0.75      0.46 o 
   3   3   9       94.09       89.33      2.66 o 
   4   3   9        8.13        9.38      1.23 o 
  -7   4   9       47.63       49.42      2.01 o 
  -6   4   9       55.38       54.14      2.06 o 
  -5   4   9       37.71       38.58      1.70 o 
  -4   4   9      103.14      107.88      2.36 o 
  -3   4   9       51.66       52.06      1.52 o 
  -2   4   9       40.01       40.92      1.33 o 
  -1   4   9        5.05        3.90      0.46 o 
   0   4   9      213.58      208.38      3.51 o 
   1   4   9       33.71       31.60      1.08 o 
   2   4   9       50.09       46.04      1.85 o 
   3   4   9       50.98       49.39      1.98 o 
  -7   5   9       13.04       15.77      2.10 o 
  -6   5   9       26.03       27.60      1.49 o 
  -5   5   9        1.90        1.76      0.52 o 
  -4   5   9        5.69        3.76      0.53 o 
  -3   5   9       38.73       37.89      1.32 o 
  -2   5   9       34.50       35.53      1.55 o 
  -1   5   9        7.19        7.48      0.59 o 
   0   5   9        0.13        0.08      0.30 o 
   1   5   9      194.16      199.44      4.50 o 
   2   5   9       12.67       14.21      1.22 o 
  -6   6   9      147.44      139.66      3.81 o 
  -5   6   9        5.13        6.14      0.85 o 
  -4   6   9        5.52        5.90      0.67 o 
  -3   6   9        0.61        0.57      0.46 o 
  -2   6   9       10.30       10.45      1.49 o 
  -1   6   9       54.74       60.58      2.15 o 
   0   6   9       15.04       16.48      1.38 o 
   1   6   9       29.95       35.35      1.86 o 
  -5   7   9       71.11       72.57      5.01 o 
  -4   7   9        0.93        0.91      0.42 o 
  -3   7   9       25.83       25.43      1.53 o 
  -2   7   9        9.30        8.70      1.57 o 
  -1   7   9       70.99       73.46      2.47 o 
   0   7   9       11.66       12.72      0.84 o 
   0 -11  10       62.63       67.29      2.89 o 
   1 -11  10        2.32        1.21      0.71 o 
   2 -11  10       54.59       54.29      2.77 o 
  -2 -10  10        2.81        2.57      0.86 o 
  -1 -10  10       25.13       26.09      1.16 o 
   0 -10  10       11.18       10.37      0.82 o 
   1 -10  10       32.05       33.73      2.04 o 
   2 -10  10        0.18        0.10      0.57 o 
   3 -10  10       45.84       53.61      2.73 o 
   4 -10  10       31.64       30.20      1.38 o 
  -3  -9  10       34.84       33.03      2.13 o 
  -2  -9  10        0.25        0.57      0.70 o 
  -1  -9  10       65.02       69.27      4.74 o 
   0  -9  10       19.84       20.55      1.92 o 
   1  -9  10      461.91      488.85     12.14 o 
   2  -9  10        0.08        0.24      0.55 o 
   3  -9  10      307.94      327.39     15.10 o 
   4  -9  10       25.64       29.24      4.02 o 
   5  -9  10      130.36      138.90      5.24 o 
  -4  -8  10       35.41       39.03      2.36 o 
  -3  -8  10       12.91       13.81      1.56 o 
  -2  -8  10       58.85       61.93      2.78 o 
  -1  -8  10      178.00      187.74      4.23 o 
   0  -8  10        5.09        5.88      0.64 o 
   1  -8  10       50.54       54.84      2.48 o 
   2  -8  10       68.98       70.80      2.98 o 
   3  -8  10       17.47       22.85      1.22 o 
   4  -8  10       12.68       13.03      1.11 o 
   5  -8  10       10.90       11.36      1.50 o 
  -5  -7  10       29.04       28.56      1.01 o 
  -4  -7  10       15.43       15.10      1.02 o 
  -3  -7  10       10.76        9.75      1.28 o 
  -2  -7  10        0.94        1.20      0.67 o 
  -1  -7  10      138.30      125.97      4.57 o 
   0  -7  10       20.50       21.13      1.62 o 
   1  -7  10       99.25       86.94      3.23 o 
   2  -7  10        6.34        6.39      0.74 o 
   3  -7  10       77.69       82.26      2.38 o 
   4  -7  10       10.76       11.06      0.97 o 
   5  -7  10        0.48        0.69      0.60 o 
  -5  -6  10        1.47        1.36      0.36 o 
  -4  -6  10      165.90      166.11      2.84 o 
  -3  -6  10       27.54       26.36      1.31 o 
  -2  -6  10       43.03       42.42      2.18 o 
  -1  -6  10        9.81       10.33      0.77 o 
   0  -6  10      102.61      105.37      2.44 o 
   1  -6  10      161.17      153.34      3.07 o 
   2  -6  10       91.84       93.48      3.61 o 
   3  -6  10      339.30      319.81      6.16 o 
   4  -6  10       87.73       83.70      3.67 o 
   5  -6  10       60.84       55.90      2.87 o 
   6  -6  10        6.49        8.06      1.28 o 
  -6  -5  10        0.44        0.04      0.50 o 
  -5  -5  10        0.27        0.67      0.44 o 
  -4  -5  10       56.09       55.08      1.41 o 
  -3  -5  10       39.34       37.77      1.29 o 
  -2  -5  10       53.02       52.85      1.72 o 
  -1  -5  10      256.82      236.77      4.43 o 
   0  -5  10       18.66       17.45      0.88 o 
   1  -5  10      241.22      201.53      3.80 o 
   2  -5  10        0.74        1.22      0.39 o 
   3  -5  10        1.18        0.38      0.35 o 
   4  -5  10        7.69        8.51      0.88 o 
   5  -5  10       12.08       12.12      1.48 o 
   6  -5  10       12.44       10.65      1.47 o 
  -6  -4  10       60.82       61.03      1.94 o 
  -5  -4  10        0.98        0.59      0.48 o 
  -4  -4  10       96.95       99.45      2.24 o 
  -3  -4  10       91.97       80.22      1.90 o 
  -2  -4  10       50.22       47.19      1.42 o 
  -1  -4  10       29.90       14.14      0.91 o 
   0  -4  10       19.80       23.13      1.05 o 
   1  -4  10       42.23       51.24      1.25 o 
   2  -4  10        4.84        4.61      0.60 o 
   3  -4  10      116.37      111.09      2.81 o 
   4  -4  10        3.86        4.19      0.51 o 
   5  -4  10       28.46       30.80      2.09 o 
   6  -4  10        0.16        0.44      0.59 o 
  -6  -3  10       10.47       10.84      0.99 o 
  -5  -3  10        4.35        3.27      0.64 o 
  -4  -3  10       50.46       48.90      2.44 o 
  -3  -3  10        0.28       -0.09      0.32 o 
  -2  -3  10       73.26       66.32      1.63 o 
  -1  -3  10        6.76       12.74      0.66 o 
   0  -3  10      216.20      208.72      3.99 o 
   1  -3  10       16.64       15.99      0.88 o 
   2  -3  10      131.30      135.39      3.15 o 
   3  -3  10       10.99       11.45      0.93 o 
   4  -3  10      140.05      146.56      2.80 o 
   5  -3  10        0.24        0.54      0.53 o 
  -7  -2  10      177.53      175.21      4.82 o 
  -6  -2  10       24.78       22.56      1.40 o 
  -5  -2  10      284.30      263.92      5.60 o 
  -4  -2  10        0.34        0.37      0.30 o 
  -3  -2  10      405.20      396.15      5.93 o 
  -2  -2  10       15.35       13.37      0.80 o 
  -1  -2  10      214.71      219.27      3.44 o 
   0  -2  10       19.88       18.65      0.74 o 
   1  -2  10      207.09      197.90      3.76 o 
   2  -2  10        0.95        0.51      0.37 o 
   3  -2  10        4.82        4.48      0.52 o 
   4  -2  10        1.29        0.77      0.40 o 
   5  -2  10        1.59        2.99      0.85 o 
  -7  -1  10       93.95       89.33      2.84 o 
  -6  -1  10       33.35       33.41      1.59 o 
  -5  -1  10      160.61      160.33      3.91 o 
  -4  -1  10        0.98        1.22      0.35 o 
  -3  -1  10       15.50       16.58      0.88 o 
  -2  -1  10      110.62      108.28      2.23 o 
  -1  -1  10        4.90        3.87      0.41 o 
   0  -1  10       29.54       28.96      0.94 o 
   1  -1  10       68.11       69.08      1.49 o 
   2  -1  10       20.35       20.92      0.87 o 
   3  -1  10        5.50        5.48      0.70 o 
   4  -1  10        0.33        0.39      0.42 o 
   5  -1  10       14.00       14.61      1.72 o 
  -7   0  10        0.04       -0.35      0.35 o 
  -6   0  10        3.10        2.66      0.61 o 
  -5   0  10      161.58      159.29      7.97 o 
  -4   0  10       55.30       51.72      1.79 o 
  -3   0  10      210.31      214.93      3.67 o 
  -2   0  10        2.96        2.69      0.42 o 
  -1   0  10      308.49      312.26      4.63 o 
   0   0  10        2.42        2.48      0.38 o 
   1   0  10        3.78        3.94      0.60 o 
   2   0  10      123.55      123.16      2.46 o 
   3   0  10       14.10       14.60      1.10 o 
   4   0  10        1.31        2.22      0.57 o 
   5   0  10        0.37        0.37      0.60 o 
  -7   1  10      101.60       99.86      3.03 o 
  -6   1  10        1.21        2.09      0.55 o 
  -5   1  10       50.32       51.64      1.96 o 
  -4   1  10       16.35       18.02      0.91 o 
  -3   1  10        1.07        0.51      0.31 o 
  -2   1  10       43.85       45.49      1.34 o 
  -1   1  10      423.00      415.28      5.92 o 
   0   1  10      255.53      254.43      3.99 o 
   1   1  10      196.80      206.39      4.62 o 
   2   1  10        0.51        1.23      0.36 o 
   3   1  10      144.63      141.50      4.76 o 
   4   1  10       18.87       21.51      2.49 o 
  -7   2  10       44.44       40.90      2.77 o 
  -6   2  10      146.63      138.13      3.69 o 
  -5   2  10        1.45        1.05      0.44 o 
  -4   2  10       82.79       80.58      1.96 o 
  -3   2  10      244.94      242.85      4.11 o 
  -2   2  10       15.79       15.17      0.88 o 
  -1   2  10       29.91       29.72      0.97 o 
   0   2  10       44.50       47.66      1.31 o 
   1   2  10       10.59       10.69      0.70 o 
   2   2  10       76.82       81.75      2.43 o 
   3   2  10        0.12        0.92      0.51 o 
   4   2  10      152.88      144.16      5.06 o 
  -7   3  10       60.29       58.20      3.58 o 
  -6   3  10      115.41      116.34      3.32 o 
  -5   3  10        6.91        7.98      0.93 o 
  -4   3  10        3.65        3.87      0.59 o 
  -3   3  10       54.17       50.87      1.53 o 
  -2   3  10       11.42       12.64      1.03 o 
  -1   3  10       54.66       56.62      1.42 o 
   0   3  10       18.11       20.32      0.88 o 
   1   3  10       25.95       26.87      0.85 o 
   2   3  10       58.17       63.49      2.17 o 
   3   3  10        3.52        4.17      1.07 o 
  -6   4  10       71.19       72.76      2.57 o 
  -5   4  10       94.16       95.80      2.96 o 
  -4   4  10       64.17       66.13      1.82 o 
  -3   4  10       39.32       42.67      1.42 o 
  -2   4  10       61.90       58.11      3.51 o 
  -1   4  10        0.01        0.70      0.31 o 
   0   4  10       20.26       22.19      0.94 o 
   1   4  10       32.97       29.79      1.14 o 
   2   4  10      149.82      156.60      3.91 o 
  -6   5  10        0.40       -0.16      0.50 o 
  -5   5  10       28.37       27.78      1.55 o 
  -4   5  10        3.83        3.89      0.58 o 
  -3   5  10       72.65       65.24      3.93 o 
  -2   5  10       20.70       17.07      1.28 o 
  -1   5  10       36.10       29.93      1.51 o 
   0   5  10       16.79       19.96      1.45 o 
   1   5  10       73.85       75.88      1.93 o 
  -5   6  10        1.50        1.32      0.95 o 
  -4   6  10       48.28       46.77      1.62 o 
  -3   6  10       27.43       27.42      1.54 o 
  -2   6  10        1.38        0.81      0.63 o 
  -1   6  10      297.16      307.01      6.33 o 
   0   6  10       34.99       38.04      1.42 o 
  -1 -10  11       24.50       22.78      1.67 o 
   0 -10  11      117.59      118.82      4.09 o 
   1 -10  11        8.77       11.49      1.40 o 
   2 -10  11      155.23      159.37      5.33 o 
   3 -10  11       20.59       23.09      1.84 o 
  -2  -9  11       51.86       53.35      2.66 o 
  -1  -9  11       11.92       11.26      0.85 o 
   0  -9  11       16.61       20.37      1.02 o 
   1  -9  11        1.08        2.53      0.80 o 
   2  -9  11        0.09       -0.27      0.56 o 
   3  -9  11        0.86       -0.15      0.57 o 
   4  -9  11       23.30       22.58      2.95 o 
  -3  -8  11       85.12       92.59      3.78 o 
  -2  -8  11        6.52        6.22      1.11 o 
  -1  -8  11      215.54      246.37     11.20 o 
   0  -8  11        6.12        4.56      0.62 o 
   1  -8  11      139.45      151.05      4.85 o 
   2  -8  11       24.60       22.86      1.68 o 
   3  -8  11        0.61        0.19      0.57 o 
   4  -8  11        2.63        2.40      0.59 o 
  -4  -7  11        3.01        2.15      0.95 o 
  -3  -7  11      308.96      321.78      8.80 o 
  -2  -7  11        5.16        6.90      1.11 o 
  -1  -7  11      244.84      266.60      5.43 o 
   0  -7  11        0.65        1.33      0.42 o 
   1  -7  11        7.28        7.60      1.06 o 
   2  -7  11       47.24       48.22      2.39 o 
   3  -7  11       17.92       16.83      1.21 o 
   4  -7  11       47.48       51.96      1.92 o 
   5  -7  11        7.42        7.16      1.30 o 
  -5  -6  11        7.04        9.05      0.74 o 
  -4  -6  11      108.08      114.96      2.61 o 
  -3  -6  11        0.16        0.46      0.64 o 
  -2  -6  11       52.27       53.20      2.55 o 
  -1  -6  11      110.84      109.85      6.27 o 
   0  -6  11      103.74      105.43      2.49 o 
   1  -6  11       24.46       24.35      1.60 o 
   2  -6  11       18.81       17.93      1.41 o 
   3  -6  11       75.74       77.30      2.37 o 
   4  -6  11       42.67       41.81      3.24 o 
   5  -6  11       47.27       50.47      2.85 o 
  -5  -5  11       19.65       18.31      1.00 o 
  -4  -5  11       50.64       55.81      1.47 o 
  -3  -5  11       23.21       23.46      1.24 o 
  -2  -5  11       54.66       56.89      2.60 o 
  -1  -5  11       53.84       47.84      2.26 o 
   0  -5  11      202.22      200.73      3.95 o 
   1  -5  11        0.55        0.40      0.62 o 
   2  -5  11       35.74       32.53      1.88 o 
   3  -5  11        2.13        2.94      0.58 o 
   4  -5  11       39.72       38.10      1.60 o 
   5  -5  11        2.50        2.40      0.85 o 
  -6  -4  11       14.26       14.68      1.12 o 
  -5  -4  11       36.58       36.00      1.21 o 
  -4  -4  11       15.90       15.64      0.98 o 
  -3  -4  11      288.69      280.31      4.66 o 
  -2  -4  11      126.59      117.90      4.02 o 
  -1  -4  11       31.19       29.47      1.15 o 
   0  -4  11        6.81        6.89      0.67 o 
   1  -4  11       16.12       18.73      0.86 o 
   2  -4  11        7.12        4.38      0.87 o 
   3  -4  11        0.45        0.55      0.43 o 
   4  -4  11       75.28       76.75      2.38 o 
   5  -4  11       66.76       66.52      3.37 o 
  -6  -3  11       35.23       36.01      1.50 o 
  -5  -3  11      259.70      240.66      5.39 o 
  -4  -3  11        4.16        4.60      0.57 o 
  -3  -3  11        3.42        2.19      0.44 o 
  -2  -3  11       86.42       88.24      4.33 o 
  -1  -3  11        3.10        2.35      0.45 o 
   0  -3  11       53.12       52.54      1.59 o 
   1  -3  11       29.10       26.15      1.38 o 
   2  -3  11      222.79      209.99      6.07 o 
   3  -3  11        3.85        3.76      0.64 o 
   4  -3  11       61.49       68.60      2.02 o 
   5  -3  11       18.34       16.60      1.86 o 
  -6  -2  11        1.31        1.36      0.54 o 
  -5  -2  11       94.72      101.58      3.00 o 
  -4  -2  11        0.03        0.17      0.31 o 
  -3  -2  11      136.51      133.45      2.70 o 
  -2  -2  11       45.26       45.66      1.64 o 
  -1  -2  11      144.01      136.50      2.46 o 
   0  -2  11       18.67       20.92      0.98 o 
   1  -2  11       14.51       13.73      0.82 o 
   2  -2  11      156.10      141.25      4.55 o 
   3  -2  11       70.27       69.40      2.21 o 
   4  -2  11       62.31       59.26      2.44 o 
   5  -2  11        1.03        0.96      0.66 o 
  -6  -1  11       27.69       28.17      1.52 o 
  -5  -1  11       22.49       21.53      1.38 o 
  -4  -1  11       73.77       73.25      1.89 o 
  -3  -1  11       23.79       23.88      1.02 o 
  -2  -1  11       33.46       35.59      3.03 o 
  -1  -1  11       39.88       37.58      1.10 o 
   0  -1  11      150.74      149.22      2.65 o 
   1  -1  11        3.24        3.52      0.50 o 
   2  -1  11       35.60       35.14      1.97 o 
   3  -1  11       11.90        9.75      0.91 o 
   4  -1  11        0.50        0.73      0.45 o 
  -6   0  11        1.70        1.15      0.57 o 
  -5   0  11       71.18       73.38      2.49 o 
  -4   0  11        4.94        3.63      0.54 o 
  -3   0  11       41.79       41.70      1.49 o 
  -2   0  11        4.30        3.79      0.63 o 
  -1   0  11        0.02        0.19      0.25 o 
   0   0  11        5.63        5.01      0.68 o 
   1   0  11        9.57       10.24      0.91 o 
   2   0  11      100.67      101.89      3.75 o 
   3   0  11       16.88       18.96      1.20 o 
   4   0  11      182.88      177.02      5.77 o 
  -6   1  11       78.04       80.97      4.80 o 
  -5   1  11       54.28       58.01      2.19 o 
  -4   1  11       17.29       18.39      0.97 o 
  -3   1  11       81.08       81.43      2.09 o 
  -2   1  11        5.16        4.48      1.04 o 
  -1   1  11       49.89       49.16      1.31 o 
   0   1  11       66.00       71.27      1.66 o 
   1   1  11       36.46       34.77      1.09 o 
   2   1  11       91.18       93.74      2.55 o 
   3   1  11       21.36       17.87      1.75 o 
  -6   2  11       38.85       39.88      5.09 o 
  -5   2  11        1.09        0.69      0.45 o 
  -4   2  11      151.22      151.06      3.06 o 
  -3   2  11       22.40       22.03      1.48 o 
  -2   2  11       23.31       21.65      1.51 o 
  -1   2  11       27.63       30.13      1.00 o 
   0   2  11        2.02        3.86      0.50 o 
   1   2  11       15.98       18.35      1.16 o 
   2   2  11        7.86        9.71      0.77 o 
   3   2  11       45.80       46.10      2.53 o 
  -6   3  11       64.51       67.13      3.37 o 
  -5   3  11       97.93       96.51      3.03 o 
  -4   3  11        1.48        1.54      0.44 o 
  -3   3  11       75.39       74.73      2.39 o 
  -2   3  11       29.38       32.13      1.50 o 
  -1   3  11       37.56       40.92      1.69 o 
   0   3  11      127.36      136.14      2.63 o 
   1   3  11      113.64      125.23      3.25 o 
   2   3  11       38.18       36.83      1.33 o 
  -5   4  11        5.80        6.71      0.93 o 
  -4   4  11       89.79       96.00      2.38 o 
  -3   4  11        0.00        0.14      0.50 o 
  -2   4  11      263.67      266.81      5.64 o 
  -1   4  11       38.46       38.94      1.69 o 
   0   4  11       65.49       72.60      1.79 o 
   1   4  11        6.70        7.00      1.54 o 
  -4   5  11        8.86        9.64      2.66 o 
  -3   5  11        3.10        1.77      0.63 o 
  -2   5  11       50.88       47.61      1.97 o 
  -1   5  11       48.81       51.07      2.02 o 
   0   5  11       94.32       98.62      2.18 o 
  -1  -9  12      100.19      109.34      3.85 o 
   0  -9  12       12.01       11.07      1.29 o 
   1  -9  12       41.42       44.30      2.38 o 
   2  -9  12       66.31       66.46      3.07 o 
  -2  -8  12       34.53       36.93      2.21 o 
  -1  -8  12        7.39        5.70      0.67 o 
   0  -8  12       36.30       35.53      1.34 o 
   1  -8  12       41.32       40.81      2.23 o 
   2  -8  12        8.37        9.45      1.30 o 
   3  -8  12      149.42      145.89      5.03 o 
  -3  -7  12        1.03        2.92      0.95 o 
  -2  -7  12        1.77        2.17      0.85 o 
  -1  -7  12       29.48       29.58      1.27 o 
   0  -7  12       64.93       65.33      1.87 o 
   1  -7  12      156.41      160.53      5.13 o 
   2  -7  12       29.13       27.50      1.85 o 
   3  -7  12        1.28        0.84      0.63 o 
   4  -7  12       69.90       70.94      3.21 o 
  -4  -6  12       21.14       19.66      1.94 o 
  -3  -6  12       28.69       28.58      1.99 o 
  -2  -6  12       38.88       40.74      2.28 o 
  -1  -6  12        0.29        0.70      0.40 o 
   0  -6  12        0.39        0.31      0.37 o 
   1  -6  12       92.38       86.24      3.38 o 
   2  -6  12        2.58        2.80      0.81 o 
   3  -6  12       90.71       92.33      3.65 o 
   4  -6  12        7.11        6.02      1.26 o 
  -4  -5  12       64.22       65.62      3.10 o 
  -3  -5  12        3.56        5.36      1.08 o 
  -2  -5  12      180.91      185.24      5.71 o 
  -1  -5  12        0.50        0.19      0.37 o 
   0  -5  12      193.64      196.32      3.93 o 
   1  -5  12       12.02        8.41      1.11 o 
   2  -5  12      115.91      100.90      3.76 o 
   3  -5  12       55.24       51.63      2.59 o 
   4  -5  12       43.12       42.89      4.08 o 
  -5  -4  12       11.26       11.99      0.84 o 
  -4  -4  12        0.03       -0.02      0.35 o 
  -3  -4  12        7.81        8.23      1.26 o 
  -2  -4  12        0.42        0.27      0.62 o 
  -1  -4  12       45.18       43.22      1.91 o 
   0  -4  12        0.43        0.68      0.59 o 
   1  -4  12       82.20       79.20      3.10 o 
   2  -4  12        4.47        4.77      0.95 o 
   3  -4  12       24.48       23.36      1.75 o 
   4  -4  12       53.82       63.92      2.24 o 
  -5  -3  12        0.50        1.38      0.45 o 
  -4  -3  12       65.37       63.17      1.82 o 
  -3  -3  12        4.89        4.38      1.19 o 
  -2  -3  12       62.86       62.72      2.83 o 
  -1  -3  12        7.74        7.35      0.68 o 
   0  -3  12        0.42        0.72      0.57 o 
   1  -3  12       34.67       35.39      1.98 o 
   2  -3  12       45.02       48.97      2.44 o 
   3  -3  12       58.29       53.53      2.64 o 
   4  -3  12       61.92       69.19      3.14 o 
  -5  -2  12       23.52       26.53      1.39 o 
  -4  -2  12        5.56        5.68      0.66 o 
  -3  -2  12       11.38       11.34      1.03 o 
  -2  -2  12      173.63      180.06      4.03 o 
  -1  -2  12      130.46      130.56      2.88 o 
   0  -2  12      256.41      281.01      5.22 o 
   1  -2  12       51.79       52.80      2.45 o 
   2  -2  12      269.15      278.70      7.75 o 
   3  -2  12       29.60       30.26      1.97 o 
   4  -2  12       53.73       52.43      1.94 o 
  -6  -1  12        7.37        6.73      0.94 o 
  -5  -1  12       71.73       66.90      2.45 o 
  -4  -1  12       60.29       66.08      1.86 o 
  -3  -1  12        5.76        5.14      0.91 o 
  -2  -1  12        7.85        9.50      0.95 o 
  -1  -1  12       67.01       63.50      1.53 o 
   0  -1  12        6.09        8.74      0.77 o 
   1  -1  12       18.36       14.32      1.42 o 
   2  -1  12        7.33        6.58      1.10 o 
   3  -1  12       20.31       24.17      1.82 o 
  -6   0  12        2.24        2.32      0.92 o 
  -5   0  12        0.57        0.39      0.68 o 
  -4   0  12       82.49       78.70      2.07 o 
  -3   0  12       65.41       64.66      2.54 o 
  -2   0  12       55.78       53.53      1.92 o 
  -1   0  12        5.15        5.66      0.54 o 
   0   0  12       56.17       56.89      1.73 o 
   1   0  12        0.03        0.30      0.55 o 
   2   0  12        9.35        8.08      1.19 o 
   3   0  12       47.39       45.94      3.16 o 
  -5   1  12        0.06        0.08      0.46 o 
  -4   1  12       28.83       28.56      1.23 o 
  -3   1  12       42.15       42.54      1.77 o 
  -2   1  12        1.54        0.68      0.62 o 
  -1   1  12       59.79       60.24      2.42 o 
   0   1  12      129.23      134.11      2.58 o 
   1   1  12      201.03      203.51      6.05 o 
   2   1  12       15.36       16.19      1.63 o 
  -5   2  12        0.29        0.14      0.48 o 
  -4   2  12       80.46       85.07      2.21 o 
  -3   2  12        4.49        4.55      0.74 o 
  -2   2  12      351.60      354.80      6.95 o 
  -1   2  12        3.60        5.59      0.80 o 
   0   2  12       54.92       62.54      1.61 o 
   1   2  12       21.18       17.95      1.20 o 
  -5   3  12       11.75       11.94      0.97 o 
  -4   3  12       63.83       67.04      3.78 o 
  -3   3  12        0.02        0.25      0.47 o 
  -2   3  12        0.56        1.57      0.58 o 
  -1   3  12       10.03        7.50      0.91 o 
   0   3  12        0.41        0.05      0.33 o 
  -3   4  12       19.67       22.53      1.46 o 
  -2   4  12        3.68        3.33      0.73 o 
  -1   4  12       59.55       65.52      2.30 o 
   0  -8  13        1.44        0.59      0.65 o 
   1  -8  13       92.43       88.65      3.54 o 
  -2  -7  13        4.50        4.27      1.04 o 
  -1  -7  13        6.78        8.19      1.19 o 
   0  -7  13        1.16        1.28      0.67 o 
   1  -7  13       16.89       19.76      1.63 o 
   2  -7  13       92.50      101.35      3.94 o 
  -3  -6  13      183.16      196.28      6.24 o 
  -2  -6  13        4.05        6.40      1.16 o 
  -1  -6  13       38.51       35.33      2.04 o 
   0  -6  13      105.03      115.40      2.71 o 
   1  -6  13        6.43        4.91      1.01 o 
   2  -6  13       84.43       87.40      3.58 o 
   3  -6  13        0.50        0.85      0.73 o 
  -3  -5  13        4.02        4.37      1.10 o 
  -2  -5  13      124.60      130.11      4.53 o 
  -1  -5  13       45.25       51.32      1.62 o 
   0  -5  13       65.62       75.69      2.07 o 
   1  -5  13      122.03      119.01      4.17 o 
   2  -5  13      152.27      139.70      4.76 o 
   3  -5  13       10.04       10.35      1.39 o 
  -4  -4  13       24.08       23.27      2.14 o 
  -3  -4  13       29.38       29.67      2.03 o 
  -2  -4  13       80.28       76.92      3.26 o 
  -1  -4  13       30.83       32.15      1.26 o 
   0  -4  13        4.63        5.53      0.67 o 
   1  -4  13       20.92       22.89      1.67 o 
   2  -4  13      101.93      105.84      3.97 o 
   3  -4  13        0.25        0.44      0.59 o 
  -4  -3  13       89.00       90.43      2.80 o 
  -3  -3  13       14.71       11.92      1.50 o 
  -2  -3  13       23.66       23.55      1.80 o 
  -1  -3  13      126.58      132.80      2.94 o 
   0  -3  13      197.87      222.14      4.38 o 
   1  -3  13       21.49       23.34      1.64 o 
   2  -3  13      118.73      127.14      4.47 o 
   3  -3  13       35.91       37.45      2.28 o 
  -4  -2  13        7.43        6.29      1.66 o 
  -3  -2  13       72.94       73.47      4.34 o 
  -2  -2  13       44.83       51.90      2.61 o 
  -1  -2  13        0.66        1.26      0.45 o 
   0  -2  13       18.52       26.92      1.42 o 
   1  -2  13        0.01       -0.11      0.55 o 
   2  -2  13        0.74        1.57      0.74 o 
  -4  -1  13      112.09      128.90      3.50 o 
  -3  -1  13      183.98      173.81      5.51 o 
  -2  -1  13      119.17      132.89      3.40 o 
  -1  -1  13      104.40      110.35      3.96 o 
   0  -1  13       66.87       69.65      1.98 o 
   1  -1  13       75.64       77.13      3.17 o 
   2  -1  13        2.15        1.75      0.76 o 
  -4   0  13       87.24       90.96      2.84 o 
  -3   0  13        0.30        0.63      0.51 o 
  -2   0  13       55.07       56.83      2.06 o 
  -1   0  13        0.30        0.76      0.73 o 
   0   0  13       22.00       21.83      1.08 o 
   1   0  13       15.77       14.69      1.51 o 
  -4   1  13        0.01       -0.12      0.73 o 
  -3   1  13       19.37       20.47      1.47 o 
  -2   1  13        2.07        1.94      0.59 o 
  -1   1  13        9.23       10.93      1.57 o 
   0   1  13        4.50        5.16      0.66 o 
   1   1  13       12.01       13.57      1.46 o 
  -3   2  13       82.59       83.89      2.74 o 
  -2   2  13        0.43        1.18      0.60 o 
  -1   2  13       67.14       65.28      2.26 o 
  -2  -5  14       55.41       61.08      2.95 o 
  -1  -5  14        0.05        0.43      0.69 o 
   0  -5  14       16.37       21.16      1.55 o 
   1  -5  14       18.98       17.26      1.69 o 
  -2  -4  14      214.29      230.69      6.88 o 
  -1  -4  14        0.14       -0.07      0.64 o 
   0  -4  14      152.21      150.48      3.27 o 
   1  -4  14        2.97        1.21      0.72 o 
  -3  -3  14        5.37        5.17      1.18 o 
  -2  -3  14        6.89        3.96      1.04 o 
  -1  -3  14       10.06        9.51      1.33 o 
   0  -3  14        6.60        9.09      0.82 o 
   1  -3  14       12.49       12.38      1.43 o 
  -3  -2  14        0.86        0.14      0.80 o 
  -2  -2  14      172.36      191.73      6.06 o 
  -1  -2  14        5.77        6.24      1.10 o 
   0  -2  14      127.66      137.67      3.09 o 
  -2  -1  14       13.65       14.87      1.66 o 
  -1  -1  14       14.79       15.92      1.60 o 
   0  -1  14      123.87      125.68      2.90 o 
                                                 
